# Supplementary material for: Structure of the human core transcription-export complex reveals a hub for multivalent interactions
Source: eLife. 2020 Nov 16;9:e61503. doi: 10.7554/eLife.61503 (PMC7744094; doi:10.7554/eLife.61503)
Supplement: Supplementary file 1. [file elife-61503-supp1.pdb]

ATOM      1  N   THR H  62     382.490 266.248 322.239  1.00 50.00           N  
ATOM      2  CA  THR H  62     381.044 266.376 321.886  1.00 50.00           C  
ATOM      3  CB  THR H  62     380.638 267.852 321.680  1.00 50.00           C  
ATOM      4  OG1 THR H  62     381.383 268.415 320.592  1.00 50.00           O  
ATOM      5  CG2 THR H  62     380.895 268.663 322.943  1.00 50.00           C  
ATOM      6  C   THR H  62     380.736 265.574 320.624  1.00 50.00           C  
ATOM      7  O   THR H  62     380.647 266.132 319.530  1.00 50.00           O  
ATOM      8  N   GLY H  63     380.587 264.261 320.796  1.00 50.00           N  
ATOM      9  CA  GLY H  63     380.370 263.336 319.682  1.00 50.00           C  
ATOM     10  C   GLY H  63     379.071 263.528 318.918  1.00 50.00           C  
ATOM     11  O   GLY H  63     379.018 263.293 317.708  1.00 50.00           O  
ATOM     12  N   PHE H  64     378.033 263.993 319.608  1.00 50.00           N  
ATOM     13  CA  PHE H  64     376.712 264.145 318.997  1.00 50.00           C  
ATOM     14  CB  PHE H  64     375.642 264.377 320.065  1.00 50.00           C  
ATOM     15  CG  PHE H  64     375.426 263.198 320.967  1.00 50.00           C  
ATOM     16  CD1 PHE H  64     376.220 263.015 322.096  1.00 50.00           C  
ATOM     17  CE1 PHE H  64     376.027 261.930 322.931  1.00 50.00           C  
ATOM     18  CZ  PHE H  64     375.024 261.015 322.657  1.00 50.00           C  
ATOM     19  CE2 PHE H  64     374.224 261.181 321.534  1.00 50.00           C  
ATOM     20  CD2 PHE H  64     374.424 262.270 320.695  1.00 50.00           C  
ATOM     21  C   PHE H  64     376.649 265.262 317.953  1.00 50.00           C  
ATOM     22  O   PHE H  64     375.732 265.271 317.131  1.00 50.00           O  
ATOM     23  N   LYS H  65     377.626 266.170 317.948  1.00 50.00           N  
ATOM     24  CA  LYS H  65     377.619 267.261 316.968  1.00 50.00           C  
ATOM     25  CB  LYS H  65     378.593 268.362 317.374  1.00 50.00           C  
ATOM     26  CG  LYS H  65     378.196 269.042 318.674  1.00 50.00           C  
ATOM     27  CD  LYS H  65     379.115 270.203 319.016  1.00 50.00           C  
ATOM     28  CE  LYS H  65     378.797 271.442 318.194  1.00 50.00           C  
ATOM     29  NZ  LYS H  65     379.598 272.614 318.638  1.00 50.00           N  
ATOM     30  C   LYS H  65     377.912 266.777 315.550  1.00 50.00           C  
ATOM     31  O   LYS H  65     377.584 267.470 314.584  1.00 50.00           O  
ATOM     32  N   ASP H  66     378.480 265.577 315.430  1.00 50.00           N  
ATOM     33  CA  ASP H  66     378.719 264.951 314.134  1.00 50.00           C  
ATOM     34  CB  ASP H  66     379.706 263.791 314.296  1.00 50.00           C  
ATOM     35  CG  ASP H  66     381.033 264.227 314.909  1.00 50.00           C  
ATOM     36  OD1 ASP H  66     381.138 265.384 315.375  1.00 50.00           O  
ATOM     37  OD2 ASP H  66     381.968 263.402 314.938  1.00 50.00           O  
ATOM     38  C   ASP H  66     377.439 264.455 313.447  1.00 50.00           C  
ATOM     39  O   ASP H  66     377.470 264.125 312.261  1.00 50.00           O  
ATOM     40  N   PHE H  67     376.325 264.403 314.181  1.00 50.00           N  
ATOM     41  CA  PHE H  67     375.022 264.132 313.564  1.00 50.00           C  
ATOM     42  CB  PHE H  67     374.015 263.640 314.610  1.00 50.00           C  
ATOM     43  CG  PHE H  67     374.354 262.302 315.214  1.00 50.00           C  
ATOM     44  CD1 PHE H  67     374.852 261.260 314.430  1.00 50.00           C  
ATOM     45  CE1 PHE H  67     375.150 260.030 314.990  1.00 50.00           C  
ATOM     46  CZ  PHE H  67     374.938 259.812 316.340  1.00 50.00           C  
ATOM     47  CE2 PHE H  67     374.423 260.829 317.131  1.00 50.00           C  
ATOM     48  CD2 PHE H  67     374.131 262.062 316.571  1.00 50.00           C  
ATOM     49  C   PHE H  67     374.433 265.329 312.827  1.00 50.00           C  
ATOM     50  O   PHE H  67     373.456 265.163 312.095  1.00 50.00           O  
ATOM     51  N   LEU H  68     375.022 266.516 313.020  1.00 50.00           N  
ATOM     52  CA  LEU H  68     374.592 267.755 312.364  1.00 50.00           C  
ATOM     53  CB  LEU H  68     374.793 267.697 310.847  1.00 50.00           C  
ATOM     54  CG  LEU H  68     376.204 267.314 310.387  1.00 50.00           C  
ATOM     55  CD1 LEU H  68     376.358 267.625 308.908  1.00 50.00           C  
ATOM     56  CD2 LEU H  68     377.294 268.002 311.202  1.00 50.00           C  
ATOM     57  C   LEU H  68     373.165 268.114 312.747  1.00 50.00           C  
ATOM     58  O   LEU H  68     372.265 268.244 311.903  1.00 50.00           O  
ATOM     59  N   LEU H  69     372.993 268.278 314.053  1.00 50.00           N  
ATOM     60  CA  LEU H  69     371.708 268.572 314.656  1.00 50.00           C  
ATOM     61  CB  LEU H  69     371.563 267.794 315.963  1.00 50.00           C  
ATOM     62  CG  LEU H  69     371.808 266.284 315.839  1.00 50.00           C  
ATOM     63  CD1 LEU H  69     372.256 265.708 317.171  1.00 50.00           C  
ATOM     64  CD2 LEU H  69     370.567 265.570 315.323  1.00 50.00           C  
ATOM     65  C   LEU H  69     371.602 270.067 314.920  1.00 50.00           C  
ATOM     66  O   LEU H  69     372.583 270.812 314.801  1.00 50.00           O  
ATOM     67  N   LYS H  70     370.406 270.495 315.304  1.00 50.00           N  
ATOM     68  CA  LYS H  70     370.154 271.908 315.565  1.00 50.00           C  
ATOM     69  CB  LYS H  70     368.701 272.148 315.961  1.00 50.00           C  
ATOM     70  CG  LYS H  70     367.685 271.785 314.886  1.00 50.00           C  
ATOM     71  CD  LYS H  70     366.278 271.783 315.455  1.00 50.00           C  
ATOM     72  CE  LYS H  70     365.258 271.347 314.417  1.00 50.00           C  
ATOM     73  NZ  LYS H  70     363.915 271.161 315.029  1.00 50.00           N  
ATOM     74  C   LYS H  70     371.084 272.381 316.685  1.00 50.00           C  
ATOM     75  O   LYS H  70     371.407 271.601 317.583  1.00 50.00           O  
ATOM     76  N   PRO H  71     371.547 273.638 316.628  1.00 50.00           N  
ATOM     77  CA  PRO H  71     372.420 274.136 317.702  1.00 50.00           C  
ATOM     78  CB  PRO H  71     372.742 275.563 317.254  1.00 50.00           C  
ATOM     79  CG  PRO H  71     372.604 275.512 315.779  1.00 50.00           C  
ATOM     80  CD  PRO H  71     371.432 274.618 315.538  1.00 50.00           C  
ATOM     81  C   PRO H  71     371.773 274.128 319.087  1.00 50.00           C  
ATOM     82  O   PRO H  71     372.470 273.943 320.087  1.00 50.00           O  
ATOM     83  N   GLU H  72     370.454 274.257 319.134  1.00 50.00           N  
ATOM     84  CA  GLU H  72     369.713 274.196 320.391  1.00 50.00           C  
ATOM     85  CB  GLU H  72     368.275 274.700 320.220  1.00 50.00           C  
ATOM     86  CG  GLU H  72     368.156 276.049 319.517  1.00 50.00           C  
ATOM     87  CD  GLU H  72     368.085 275.939 318.001  1.00 50.00           C  
ATOM     88  OE1 GLU H  72     368.840 275.115 317.425  1.00 50.00           O  
ATOM     89  OE2 GLU H  72     367.289 276.679 317.383  1.00 50.00           O  
ATOM     90  C   GLU H  72     369.718 272.764 320.941  1.00 50.00           C  
ATOM     91  O   GLU H  72     369.846 272.563 322.154  1.00 50.00           O  
ATOM     92  N   LEU H  73     369.589 271.777 320.054  1.00 50.00           N  
ATOM     93  CA  LEU H  73     369.687 270.368 320.455  1.00 50.00           C  
ATOM     94  CB  LEU H  73     369.335 269.419 319.298  1.00 50.00           C  
ATOM     95  CG  LEU H  73     367.927 268.833 319.313  1.00 50.00           C  
ATOM     96  CD1 LEU H  73     367.729 267.930 318.101  1.00 50.00           C  
ATOM     97  CD2 LEU H  73     367.687 268.062 320.606  1.00 50.00           C  
ATOM     98  C   LEU H  73     371.073 270.033 320.987  1.00 50.00           C  
ATOM     99  O   LEU H  73     371.209 269.546 322.105  1.00 50.00           O  
ATOM    100  N   SER H  74     372.098 270.306 320.183  1.00 50.00           N  
ATOM    101  CA  SER H  74     373.478 270.012 320.587  1.00 50.00           C  
ATOM    102  CB  SER H  74     374.466 270.435 319.499  1.00 50.00           C  
ATOM    103  OG  SER H  74     374.179 269.781 318.274  1.00 50.00           O  
ATOM    104  C   SER H  74     373.835 270.680 321.915  1.00 50.00           C  
ATOM    105  O   SER H  74     374.530 270.084 322.745  1.00 50.00           O  
ATOM    106  N   ARG H  75     373.342 271.900 322.129  1.00 50.00           N  
ATOM    107  CA  ARG H  75     373.599 272.592 323.390  1.00 50.00           C  
ATOM    108  CB  ARG H  75     373.172 274.053 323.309  1.00 50.00           C  
ATOM    109  CG  ARG H  75     373.532 274.837 324.553  1.00 50.00           C  
ATOM    110  CD  ARG H  75     373.280 276.316 324.370  1.00 50.00           C  
ATOM    111  NE  ARG H  75     373.447 277.009 325.644  1.00 50.00           N  
ATOM    112  CZ  ARG H  75     372.822 278.129 326.008  1.00 50.00           C  
ATOM    113  NH1 ARG H  75     371.955 278.742 325.201  1.00 50.00           N  
ATOM    114  NH2 ARG H  75     373.066 278.647 327.210  1.00 50.00           N  
ATOM    115  C   ARG H  75     372.917 271.906 324.577  1.00 50.00           C  
ATOM    116  O   ARG H  75     373.509 271.810 325.656  1.00 50.00           O  
ATOM    117  N   ALA H  76     371.681 271.444 324.384  1.00 50.00           N  
ATOM    118  CA  ALA H  76     370.979 270.722 325.457  1.00 50.00           C  
ATOM    119  CB  ALA H  76     369.502 270.560 325.130  1.00 50.00           C  
ATOM    120  C   ALA H  76     371.625 269.361 325.732  1.00 50.00           C  
ATOM    121  O   ALA H  76     371.698 268.930 326.881  1.00 50.00           O  
ATOM    122  N   ILE H  77     372.110 268.707 324.682  1.00 50.00           N  
ATOM    123  CA  ILE H  77     372.795 267.427 324.817  1.00 50.00           C  
ATOM    124  CB  ILE H  77     373.094 266.791 323.438  1.00 50.00           C  
ATOM    125  CG1 ILE H  77     371.785 266.456 322.715  1.00 50.00           C  
ATOM    126  CD1 ILE H  77     371.957 265.980 321.287  1.00 50.00           C  
ATOM    127  CG2 ILE H  77     373.912 265.512 323.592  1.00 50.00           C  
ATOM    128  C   ILE H  77     374.080 267.594 325.640  1.00 50.00           C  
ATOM    129  O   ILE H  77     374.428 266.709 326.426  1.00 50.00           O  
ATOM    130  N   ILE H  78     374.764 268.726 325.473  1.00 50.00           N  
ATOM    131  CA  ILE H  78     375.987 268.989 326.239  1.00 50.00           C  
ATOM    132  CB  ILE H  78     376.795 270.154 325.626  1.00 50.00           C  
ATOM    133  CG1 ILE H  78     377.355 269.736 324.260  1.00 50.00           C  
ATOM    134  CD1 ILE H  78     377.687 270.896 323.347  1.00 50.00           C  
ATOM    135  CG2 ILE H  78     377.941 270.574 326.543  1.00 50.00           C  
ATOM    136  C   ILE H  78     375.679 269.231 327.722  1.00 50.00           C  
ATOM    137  O   ILE H  78     376.443 268.794 328.590  1.00 50.00           O  
ATOM    138  N   ASP H  79     374.561 269.893 328.013  1.00 50.00           N  
ATOM    139  CA  ASP H  79     374.171 270.104 329.415  1.00 50.00           C  
ATOM    140  CB  ASP H  79     373.111 271.199 329.523  1.00 50.00           C  
ATOM    141  CG  ASP H  79     373.608 272.546 329.030  1.00 50.00           C  
ATOM    142  OD1 ASP H  79     374.821 272.704 328.771  1.00 50.00           O  
ATOM    143  OD2 ASP H  79     372.767 273.452 328.906  1.00 50.00           O  
ATOM    144  C   ASP H  79     373.689 268.836 330.123  1.00 50.00           C  
ATOM    145  O   ASP H  79     373.627 268.815 331.350  1.00 50.00           O  
ATOM    146  N   CYS H  80     373.367 267.786 329.365  1.00 50.00           N  
ATOM    147  CA  CYS H  80     372.955 266.507 329.945  1.00 50.00           C  
ATOM    148  CB  CYS H  80     371.919 265.835 329.035  1.00 50.00           C  
ATOM    149  SG  CYS H  80     370.382 266.763 328.838  1.00 50.00           S  
ATOM    150  C   CYS H  80     374.129 265.551 330.191  1.00 50.00           C  
ATOM    151  O   CYS H  80     373.914 264.365 330.451  1.00 50.00           O  
ATOM    152  N   GLY H  81     375.367 266.038 330.082  1.00 50.00           N  
ATOM    153  CA  GLY H  81     376.536 265.194 330.307  1.00 50.00           C  
ATOM    154  C   GLY H  81     376.884 264.223 329.187  1.00 50.00           C  
ATOM    155  O   GLY H  81     377.927 263.571 329.250  1.00 50.00           O  
ATOM    156  N   PHE H  82     376.042 264.126 328.158  1.00 50.00           N  
ATOM    157  CA  PHE H  82     376.314 263.235 327.032  1.00 50.00           C  
ATOM    158  CB  PHE H  82     375.110 263.174 326.084  1.00 50.00           C  
ATOM    159  CG  PHE H  82     373.950 262.350 326.593  1.00 50.00           C  
ATOM    160  CD1 PHE H  82     373.720 262.143 327.959  1.00 50.00           C  
ATOM    161  CE1 PHE H  82     372.640 261.391 328.392  1.00 50.00           C  
ATOM    162  CZ  PHE H  82     371.764 260.839 327.471  1.00 50.00           C  
ATOM    163  CE2 PHE H  82     371.967 261.044 326.115  1.00 50.00           C  
ATOM    164  CD2 PHE H  82     373.053 261.794 325.683  1.00 50.00           C  
ATOM    165  C   PHE H  82     377.544 263.732 326.278  1.00 50.00           C  
ATOM    166  O   PHE H  82     377.669 264.929 326.012  1.00 50.00           O  
ATOM    167  N   GLU H  83     378.468 262.823 325.993  1.00 50.00           N  
ATOM    168  CA  GLU H  83     379.633 263.145 325.163  1.00 50.00           C  
ATOM    169  CB  GLU H  83     380.876 263.313 326.034  1.00 50.00           C  
ATOM    170  CG  GLU H  83     380.686 264.195 327.262  1.00 50.00           C  
ATOM    171  CD  GLU H  83     381.980 264.481 328.009  1.00 50.00           C  
ATOM    172  OE1 GLU H  83     383.001 263.804 327.755  1.00 50.00           O  
ATOM    173  OE2 GLU H  83     381.972 265.388 328.866  1.00 50.00           O  
ATOM    174  C   GLU H  83     379.938 262.143 324.050  1.00 50.00           C  
ATOM    175  O   GLU H  83     380.559 262.520 323.064  1.00 50.00           O  
ATOM    176  N   HIS H  84     379.552 260.876 324.209  1.00 50.00           N  
ATOM    177  CA  HIS H  84     379.804 259.864 323.194  1.00 50.00           C  
ATOM    178  CB  HIS H  84     380.950 258.952 323.629  1.00 50.00           C  
ATOM    179  CG  HIS H  84     382.301 259.582 323.510  1.00 50.00           C  
ATOM    180  ND1 HIS H  84     383.212 259.223 322.541  1.00 50.00           N  
ATOM    181  CE1 HIS H  84     384.311 259.943 322.685  1.00 50.00           C  
ATOM    182  NE2 HIS H  84     384.147 260.752 323.716  1.00 50.00           N  
ATOM    183  CD2 HIS H  84     382.898 260.546 324.251  1.00 50.00           C  
ATOM    184  C   HIS H  84     378.520 259.077 322.939  1.00 50.00           C  
ATOM    185  O   HIS H  84     377.914 258.577 323.882  1.00 50.00           O  
ATOM    186  N   PRO H  85     378.081 258.980 321.672  1.00 50.00           N  
ATOM    187  CA  PRO H  85     376.852 258.223 321.414  1.00 50.00           C  
ATOM    188  CB  PRO H  85     376.522 258.557 319.950  1.00 50.00           C  
ATOM    189  CG  PRO H  85     377.367 259.736 319.608  1.00 50.00           C  
ATOM    190  CD  PRO H  85     378.594 259.609 320.445  1.00 50.00           C  
ATOM    191  C   PRO H  85     377.052 256.724 321.598  1.00 50.00           C  
ATOM    192  O   PRO H  85     378.105 256.192 321.240  1.00 50.00           O  
ATOM    193  N   SER H  86     376.057 256.057 322.171  1.00 50.00           N  
ATOM    194  CA  SER H  86     376.079 254.605 322.283  1.00 50.00           C  
ATOM    195  CB  SER H  86     374.983 254.109 323.230  1.00 50.00           C  
ATOM    196  OG  SER H  86     373.704 254.199 322.634  1.00 50.00           O  
ATOM    197  C   SER H  86     375.929 253.969 320.902  1.00 50.00           C  
ATOM    198  O   SER H  86     375.587 254.644 319.920  1.00 50.00           O  
ATOM    199  N   GLU H  87     376.195 252.672 320.834  1.00 50.00           N  
ATOM    200  CA  GLU H  87     376.157 251.952 319.560  1.00 50.00           C  
ATOM    201  CB  GLU H  87     376.689 250.523 319.719  1.00 50.00           C  
ATOM    202  CG  GLU H  87     378.187 250.449 319.951  1.00 50.00           C  
ATOM    203  CD  GLU H  87     378.984 250.925 318.752  1.00 50.00           C  
ATOM    204  OE1 GLU H  87     379.227 250.120 317.827  1.00 50.00           O  
ATOM    205  OE2 GLU H  87     379.356 252.115 318.736  1.00 50.00           O  
ATOM    206  C   GLU H  87     374.763 251.936 318.934  1.00 50.00           C  
ATOM    207  O   GLU H  87     374.640 252.022 317.713  1.00 50.00           O  
ATOM    208  N   VAL H  88     373.724 251.832 319.759  1.00 50.00           N  
ATOM    209  CA  VAL H  88     372.352 251.895 319.252  1.00 50.00           C  
ATOM    210  CB  VAL H  88     371.303 251.467 320.310  1.00 50.00           C  
ATOM    211  CG1 VAL H  88     371.316 252.364 321.540  1.00 50.00           C  
ATOM    212  CG2 VAL H  88     369.910 251.445 319.702  1.00 50.00           C  
ATOM    213  C   VAL H  88     372.024 253.276 318.674  1.00 50.00           C  
ATOM    214  O   VAL H  88     371.323 253.375 317.665  1.00 50.00           O  
ATOM    215  N   GLN H  89     372.562 254.326 319.279  1.00 50.00           N  
ATOM    216  CA  GLN H  89     372.292 255.683 318.806  1.00 50.00           C  
ATOM    217  CB  GLN H  89     372.608 256.705 319.889  1.00 50.00           C  
ATOM    218  CG  GLN H  89     371.887 256.460 321.211  1.00 50.00           C  
ATOM    219  CD  GLN H  89     372.613 257.061 322.403  1.00 50.00           C  
ATOM    220  OE1 GLN H  89     373.818 257.304 322.363  1.00 50.00           O  
ATOM    221  NE2 GLN H  89     371.880 257.287 323.480  1.00 50.00           N  
ATOM    222  C   GLN H  89     373.084 255.980 317.531  1.00 50.00           C  
ATOM    223  O   GLN H  89     372.577 256.659 316.634  1.00 50.00           O  
ATOM    224  N   GLN H  90     374.310 255.463 317.443  1.00 50.00           N  
ATOM    225  CA  GLN H  90     375.105 255.604 316.223  1.00 50.00           C  
ATOM    226  CB  GLN H  90     376.550 255.148 316.456  1.00 50.00           C  
ATOM    227  CG  GLN H  90     377.518 255.518 315.341  1.00 50.00           C  
ATOM    228  CD  GLN H  90     377.836 257.001 315.303  1.00 50.00           C  
ATOM    229  OE1 GLN H  90     377.464 257.706 314.365  1.00 50.00           O  
ATOM    230  NE2 GLN H  90     378.528 257.482 316.328  1.00 50.00           N  
ATOM    231  C   GLN H  90     374.491 254.828 315.053  1.00 50.00           C  
ATOM    232  O   GLN H  90     374.589 255.266 313.908  1.00 50.00           O  
ATOM    233  N   HIS H  91     373.867 253.684 315.343  1.00 50.00           N  
ATOM    234  CA  HIS H  91     373.261 252.855 314.296  1.00 50.00           C  
ATOM    235  CB  HIS H  91     373.262 251.379 314.707  1.00 50.00           C  
ATOM    236  CG  HIS H  91     374.629 250.795 314.892  1.00 50.00           C  
ATOM    237  ND1 HIS H  91     374.832 249.555 315.459  1.00 50.00           N  
ATOM    238  CE1 HIS H  91     376.127 249.297 315.500  1.00 50.00           C  
ATOM    239  NE2 HIS H  91     376.774 250.333 314.997  1.00 50.00           N  
ATOM    240  CD2 HIS H  91     375.860 251.284 314.608  1.00 50.00           C  
ATOM    241  C   HIS H  91     371.836 253.258 313.923  1.00 50.00           C  
ATOM    242  O   HIS H  91     371.319 252.767 312.924  1.00 50.00           O  
ATOM    243  N   THR H  92     371.195 254.118 314.713  1.00 50.00           N  
ATOM    244  CA  THR H  92     369.788 254.460 314.483  1.00 50.00           C  
ATOM    245  CB  THR H  92     368.929 254.023 315.681  1.00 50.00           C  
ATOM    246  OG1 THR H  92     369.410 252.775 316.186  1.00 50.00           O  
ATOM    247  CG2 THR H  92     367.475 253.859 315.274  1.00 50.00           C  
ATOM    248  C   THR H  92     369.519 255.938 314.200  1.00 50.00           C  
ATOM    249  O   THR H  92     368.713 256.251 313.317  1.00 50.00           O  
ATOM    250  N   ILE H  93     370.165 256.838 314.942  1.00 50.00           N  
ATOM    251  CA  ILE H  93     369.869 258.273 314.830  1.00 50.00           C  
ATOM    252  CB  ILE H  93     370.646 259.115 315.878  1.00 50.00           C  
ATOM    253  CG1 ILE H  93     370.065 258.848 317.279  1.00 50.00           C  
ATOM    254  CD1 ILE H  93     370.734 259.588 318.420  1.00 50.00           C  
ATOM    255  CG2 ILE H  93     370.592 260.601 315.533  1.00 50.00           C  
ATOM    256  C   ILE H  93     370.034 258.835 313.402  1.00 50.00           C  
ATOM    257  O   ILE H  93     369.092 259.415 312.872  1.00 50.00           O  
ATOM    258  N   PRO H  94     371.211 258.651 312.772  1.00 50.00           N  
ATOM    259  CA  PRO H  94     371.418 259.291 311.458  1.00 50.00           C  
ATOM    260  CB  PRO H  94     372.780 258.750 311.016  1.00 50.00           C  
ATOM    261  CG  PRO H  94     373.470 258.392 312.286  1.00 50.00           C  
ATOM    262  CD  PRO H  94     372.382 257.842 313.162  1.00 50.00           C  
ATOM    263  C   PRO H  94     370.345 258.974 310.406  1.00 50.00           C  
ATOM    264  O   PRO H  94     369.904 259.871 309.692  1.00 50.00           O  
ATOM    265  N   GLN H  95     369.918 257.717 310.347  1.00 50.00           N  
ATOM    266  CA  GLN H  95     368.937 257.253 309.361  1.00 50.00           C  
ATOM    267  CB  GLN H  95     369.208 255.773 309.059  1.00 50.00           C  
ATOM    268  CG  GLN H  95     368.253 255.066 308.102  1.00 50.00           C  
ATOM    269  CD  GLN H  95     368.304 255.595 306.690  1.00 50.00           C  
ATOM    270  OE1 GLN H  95     367.273 255.852 306.096  1.00 50.00           O  
ATOM    271  NE2 GLN H  95     369.505 255.728 306.135  1.00 50.00           N  
ATOM    272  C   GLN H  95     367.485 257.486 309.819  1.00 50.00           C  
ATOM    273  O   GLN H  95     366.575 257.535 308.987  1.00 50.00           O  
ATOM    274  N   SER H  96     367.261 257.613 311.131  1.00 50.00           N  
ATOM    275  CA  SER H  96     365.943 258.006 311.647  1.00 50.00           C  
ATOM    276  CB  SER H  96     365.821 257.696 313.140  1.00 50.00           C  
ATOM    277  OG  SER H  96     366.775 258.419 313.893  1.00 50.00           O  
ATOM    278  C   SER H  96     365.626 259.487 311.400  1.00 50.00           C  
ATOM    279  O   SER H  96     364.456 259.853 311.295  1.00 50.00           O  
ATOM    280  N   ILE H  97     366.656 260.328 311.298  1.00 50.00           N  
ATOM    281  CA  ILE H  97     366.460 261.766 311.045  1.00 50.00           C  
ATOM    282  CB  ILE H  97     367.802 262.544 311.061  1.00 50.00           C  
ATOM    283  CG1 ILE H  97     368.500 262.441 312.431  1.00 50.00           C  
ATOM    284  CD1 ILE H  97     367.777 263.088 313.602  1.00 50.00           C  
ATOM    285  CG2 ILE H  97     367.595 264.027 310.750  1.00 50.00           C  
ATOM    286  C   ILE H  97     365.738 262.001 309.716  1.00 50.00           C  
ATOM    287  O   ILE H  97     364.985 262.968 309.585  1.00 50.00           O  
ATOM    288  N   HIS H  98     365.898 261.084 308.769  1.00 50.00           N  
ATOM    289  CA  HIS H  98     365.302 261.247 307.446  1.00 50.00           C  
ATOM    290  CB  HIS H  98     365.947 260.327 306.433  1.00 50.00           C  
ATOM    291  CG  HIS H  98     367.429 260.363 306.392  1.00 50.00           C  
ATOM    292  ND1 HIS H  98     368.093 259.832 305.318  1.00 50.00           N  
ATOM    293  CE1 HIS H  98     369.384 259.928 305.516  1.00 50.00           C  
ATOM    294  NE2 HIS H  98     369.585 260.533 306.677  1.00 50.00           N  
ATOM    295  CD2 HIS H  98     368.374 260.833 307.241  1.00 50.00           C  
ATOM    296  C   HIS H  98     363.818 260.887 307.412  1.00 50.00           C  
ATOM    297  O   HIS H  98     363.178 261.009 306.364  1.00 50.00           O  
ATOM    298  N   GLY H  99     363.282 260.386 308.519  1.00 50.00           N  
ATOM    299  CA  GLY H  99     361.920 259.904 308.514  1.00 50.00           C  
ATOM    300  C   GLY H  99     361.790 258.432 308.166  1.00 50.00           C  
ATOM    301  O   GLY H  99     360.681 257.972 307.916  1.00 50.00           O  
ATOM    302  N   THR H 100     362.893 257.685 308.152  1.00 50.00           N  
ATOM    303  CA  THR H 100     362.823 256.251 307.862  1.00 50.00           C  
ATOM    304  CB  THR H 100     364.204 255.662 307.526  1.00 50.00           C  
ATOM    305  OG1 THR H 100     364.863 256.505 306.579  1.00 50.00           O  
ATOM    306  CG2 THR H 100     364.073 254.259 306.940  1.00 50.00           C  
ATOM    307  C   THR H 100     362.251 255.495 309.056  1.00 50.00           C  
ATOM    308  O   THR H 100     362.616 255.764 310.199  1.00 50.00           O  
ATOM    309  N   ASP H 101     361.366 254.543 308.781  1.00 50.00           N  
ATOM    310  CA  ASP H 101     360.789 253.715 309.830  1.00 50.00           C  
ATOM    311  CB  ASP H 101     359.685 252.819 309.268  1.00 50.00           C  
ATOM    312  CG  ASP H 101     358.436 253.598 308.901  1.00 50.00           C  
ATOM    313  OD1 ASP H 101     358.467 254.852 308.932  1.00 50.00           O  
ATOM    314  OD2 ASP H 101     357.412 252.955 308.599  1.00 50.00           O  
ATOM    315  C   ASP H 101     361.859 252.884 310.522  1.00 50.00           C  
ATOM    316  O   ASP H 101     362.834 252.469 309.898  1.00 50.00           O  
ATOM    317  N   VAL H 102     361.677 252.688 311.824  1.00 50.00           N  
ATOM    318  CA  VAL H 102     362.683 252.025 312.650  1.00 50.00           C  
ATOM    319  CB  VAL H 102     363.369 253.034 313.599  1.00 50.00           C  
ATOM    320  CG1 VAL H 102     364.201 252.321 314.656  1.00 50.00           C  
ATOM    321  CG2 VAL H 102     364.239 254.001 312.805  1.00 50.00           C  
ATOM    322  C   VAL H 102     362.036 250.909 313.455  1.00 50.00           C  
ATOM    323  O   VAL H 102     361.016 251.121 314.104  1.00 50.00           O  
ATOM    324  N   LEU H 103     362.643 249.726 313.400  1.00 50.00           N  
ATOM    325  CA  LEU H 103     362.328 248.623 314.302  1.00 50.00           C  
ATOM    326  CB  LEU H 103     361.761 247.441 313.520  1.00 50.00           C  
ATOM    327  CG  LEU H 103     361.610 246.103 314.247  1.00 50.00           C  
ATOM    328  CD1 LEU H 103     360.638 246.204 315.414  1.00 50.00           C  
ATOM    329  CD2 LEU H 103     361.163 245.037 313.257  1.00 50.00           C  
ATOM    330  C   LEU H 103     363.635 248.254 314.990  1.00 50.00           C  
ATOM    331  O   LEU H 103     364.507 247.623 314.379  1.00 50.00           O  
ATOM    332  N   CYS H 104     363.763 248.651 316.254  1.00 50.00           N  
ATOM    333  CA  CYS H 104     365.054 248.645 316.936  1.00 50.00           C  
ATOM    334  CB  CYS H 104     365.420 250.070 317.353  1.00 50.00           C  
ATOM    335  SG  CYS H 104     366.976 250.209 318.261  1.00 50.00           S  
ATOM    336  C   CYS H 104     365.042 247.740 318.157  1.00 50.00           C  
ATOM    337  O   CYS H 104     364.087 247.742 318.937  1.00 50.00           O  
ATOM    338  N   GLN H 105     366.117 246.973 318.308  1.00 50.00           N  
ATOM    339  CA  GLN H 105     366.358 246.147 319.478  1.00 50.00           C  
ATOM    340  CB  GLN H 105     366.271 244.661 319.136  1.00 50.00           C  
ATOM    341  CG  GLN H 105     366.429 243.734 320.338  1.00 50.00           C  
ATOM    342  CD  GLN H 105     366.347 242.260 319.978  1.00 50.00           C  
ATOM    343  OE1 GLN H 105     366.323 241.884 318.803  1.00 50.00           O  
ATOM    344  NE2 GLN H 105     366.329 241.411 320.998  1.00 50.00           N  
ATOM    345  C   GLN H 105     367.746 246.466 320.004  1.00 50.00           C  
ATOM    346  O   GLN H 105     368.717 246.457 319.249  1.00 50.00           O  
ATOM    347  N   ALA H 106     367.826 246.737 321.302  1.00 50.00           N  
ATOM    348  CA  ALA H 106     369.094 247.000 321.971  1.00 50.00           C  
ATOM    349  CB  ALA H 106     369.463 248.472 321.857  1.00 50.00           C  
ATOM    350  C   ALA H 106     368.961 246.592 323.424  1.00 50.00           C  
ATOM    351  O   ALA H 106     367.851 246.565 323.967  1.00 50.00           O  
ATOM    352  N   LYS H 107     370.087 246.336 324.071  1.00 50.00           N  
ATOM    353  CA  LYS H 107     370.065 245.770 325.418  1.00 50.00           C  
ATOM    354  CB  LYS H 107     371.431 245.243 325.835  1.00 50.00           C  
ATOM    355  CG  LYS H 107     372.125 244.373 324.804  1.00 50.00           C  
ATOM    356  CD  LYS H 107     373.618 244.303 325.074  1.00 50.00           C  
ATOM    357  CE  LYS H 107     373.917 243.445 326.293  1.00 50.00           C  
ATOM    358  NZ  LYS H 107     375.370 243.159 326.425  1.00 50.00           N  
ATOM    359  C   LYS H 107     369.598 246.818 326.417  1.00 50.00           C  
ATOM    360  O   LYS H 107     369.576 248.022 326.122  1.00 50.00           O  
ATOM    361  N   SER H 108     369.221 246.349 327.599  1.00 50.00           N  
ATOM    362  CA  SER H 108     368.644 247.209 328.624  1.00 50.00           C  
ATOM    363  CB  SER H 108     368.271 246.387 329.855  1.00 50.00           C  
ATOM    364  OG  SER H 108     367.451 245.291 329.492  1.00 50.00           O  
ATOM    365  C   SER H 108     369.598 248.333 329.017  1.00 50.00           C  
ATOM    366  O   SER H 108     370.767 248.088 329.323  1.00 50.00           O  
ATOM    367  N   GLY H 109     369.099 249.563 328.951  1.00 50.00           N  
ATOM    368  CA  GLY H 109     369.818 250.727 329.450  1.00 50.00           C  
ATOM    369  C   GLY H 109     370.950 251.271 328.599  1.00 50.00           C  
ATOM    370  O   GLY H 109     371.733 252.080 329.088  1.00 50.00           O  
ATOM    371  N   LEU H 110     371.037 250.866 327.332  1.00 50.00           N  
ATOM    372  CA  LEU H 110     372.061 251.408 326.432  1.00 50.00           C  
ATOM    373  CB  LEU H 110     372.640 250.294 325.553  1.00 50.00           C  
ATOM    374  CG  LEU H 110     373.275 249.108 326.294  1.00 50.00           C  
ATOM    375  CD1 LEU H 110     374.064 248.249 325.309  1.00 50.00           C  
ATOM    376  CD2 LEU H 110     374.189 249.543 327.435  1.00 50.00           C  
ATOM    377  C   LEU H 110     371.568 252.589 325.586  1.00 50.00           C  
ATOM    378  O   LEU H 110     372.183 252.924 324.575  1.00 50.00           O  
ATOM    379  N   GLY H 111     370.469 253.220 326.001  1.00 50.00           N  
ATOM    380  CA  GLY H 111     370.058 254.519 325.460  1.00 50.00           C  
ATOM    381  C   GLY H 111     369.169 254.482 324.230  1.00 50.00           C  
ATOM    382  O   GLY H 111     369.465 255.132 323.226  1.00 50.00           O  
ATOM    383  N   LYS H 112     368.069 253.739 324.307  1.00 50.00           N  
ATOM    384  CA  LYS H 112     367.067 253.745 323.236  1.00 50.00           C  
ATOM    385  CB  LYS H 112     366.223 252.475 323.269  1.00 50.00           C  
ATOM    386  CG  LYS H 112     366.988 251.215 322.899  1.00 50.00           C  
ATOM    387  CD  LYS H 112     366.076 249.998 322.866  1.00 50.00           C  
ATOM    388  CE  LYS H 112     365.610 249.571 324.252  1.00 50.00           C  
ATOM    389  NZ  LYS H 112     366.728 249.236 325.177  1.00 50.00           N  
ATOM    390  C   LYS H 112     366.154 254.972 323.293  1.00 50.00           C  
ATOM    391  O   LYS H 112     365.609 255.372 322.268  1.00 50.00           O  
ATOM    392  N   THR H 113     365.974 255.557 324.476  1.00 50.00           N  
ATOM    393  CA  THR H 113     365.117 256.732 324.621  1.00 50.00           C  
ATOM    394  CB  THR H 113     364.928 257.119 326.098  1.00 50.00           C  
ATOM    395  OG1 THR H 113     364.519 255.967 326.848  1.00 50.00           O  
ATOM    396  CG2 THR H 113     363.877 258.214 326.234  1.00 50.00           C  
ATOM    397  C   THR H 113     365.674 257.922 323.847  1.00 50.00           C  
ATOM    398  O   THR H 113     364.958 258.558 323.072  1.00 50.00           O  
ATOM    399  N   ALA H 114     366.963 258.192 324.036  1.00 50.00           N  
ATOM    400  CA  ALA H 114     367.635 259.285 323.334  1.00 50.00           C  
ATOM    401  CB  ALA H 114     369.083 259.397 323.782  1.00 50.00           C  
ATOM    402  C   ALA H 114     367.561 259.147 321.813  1.00 50.00           C  
ATOM    403  O   ALA H 114     367.659 260.153 321.110  1.00 50.00           O  
ATOM    404  N   VAL H 115     367.386 257.922 321.312  1.00 50.00           N  
ATOM    405  CA  VAL H 115     367.265 257.705 319.876  1.00 50.00           C  
ATOM    406  CB  VAL H 115     367.232 256.199 319.521  1.00 50.00           C  
ATOM    407  CG1 VAL H 115     366.773 255.978 318.087  1.00 50.00           C  
ATOM    408  CG2 VAL H 115     368.609 255.579 319.741  1.00 50.00           C  
ATOM    409  C   VAL H 115     366.033 258.422 319.328  1.00 50.00           C  
ATOM    410  O   VAL H 115     366.157 259.336 318.511  1.00 50.00           O  
ATOM    411  N   PHE H 116     364.856 258.015 319.783  1.00 50.00           N  
ATOM    412  CA  PHE H 116     363.620 258.614 319.272  1.00 50.00           C  
ATOM    413  CB  PHE H 116     362.415 257.693 319.463  1.00 50.00           C  
ATOM    414  CG  PHE H 116     362.021 257.464 320.895  1.00 50.00           C  
ATOM    415  CD1 PHE H 116     361.148 258.334 321.542  1.00 50.00           C  
ATOM    416  CE1 PHE H 116     360.775 258.115 322.861  1.00 50.00           C  
ATOM    417  CZ  PHE H 116     361.258 257.008 323.544  1.00 50.00           C  
ATOM    418  CE2 PHE H 116     362.117 256.126 322.904  1.00 50.00           C  
ATOM    419  CD2 PHE H 116     362.492 256.354 321.588  1.00 50.00           C  
ATOM    420  C   PHE H 116     363.334 260.007 319.829  1.00 50.00           C  
ATOM    421  O   PHE H 116     362.587 260.762 319.208  1.00 50.00           O  
ATOM    422  N   VAL H 117     363.918 260.352 320.975  1.00 50.00           N  
ATOM    423  CA  VAL H 117     363.744 261.695 321.531  1.00 50.00           C  
ATOM    424  CB  VAL H 117     364.145 261.753 323.019  1.00 50.00           C  
ATOM    425  CG1 VAL H 117     364.252 263.191 323.506  1.00 50.00           C  
ATOM    426  CG2 VAL H 117     363.124 261.001 323.861  1.00 50.00           C  
ATOM    427  C   VAL H 117     364.518 262.720 320.698  1.00 50.00           C  
ATOM    428  O   VAL H 117     363.939 263.706 320.222  1.00 50.00           O  
ATOM    429  N   LEU H 118     365.817 262.486 320.521  1.00 50.00           N  
ATOM    430  CA  LEU H 118     366.637 263.397 319.712  1.00 50.00           C  
ATOM    431  CB  LEU H 118     368.127 263.073 319.845  1.00 50.00           C  
ATOM    432  CG  LEU H 118     368.727 263.182 321.250  1.00 50.00           C  
ATOM    433  CD1 LEU H 118     370.191 262.767 321.226  1.00 50.00           C  
ATOM    434  CD2 LEU H 118     368.566 264.585 321.810  1.00 50.00           C  
ATOM    435  C   LEU H 118     366.228 263.389 318.240  1.00 50.00           C  
ATOM    436  O   LEU H 118     366.325 264.427 317.572  1.00 50.00           O  
ATOM    437  N   SER H 119     365.760 262.241 317.741  1.00 50.00           N  
ATOM    438  CA  SER H 119     365.378 262.135 316.332  1.00 50.00           C  
ATOM    439  CB  SER H 119     365.169 260.674 315.932  1.00 50.00           C  
ATOM    440  OG  SER H 119     365.163 260.516 314.522  1.00 50.00           O  
ATOM    441  C   SER H 119     364.127 262.957 316.023  1.00 50.00           C  
ATOM    442  O   SER H 119     364.120 263.751 315.076  1.00 50.00           O  
ATOM    443  N   THR H 120     363.084 262.779 316.828  1.00 50.00           N  
ATOM    444  CA  THR H 120     361.848 263.526 316.612  1.00 50.00           C  
ATOM    445  CB  THR H 120     360.706 262.974 317.473  1.00 50.00           C  
ATOM    446  OG1 THR H 120     361.121 262.923 318.841  1.00 50.00           O  
ATOM    447  CG2 THR H 120     360.326 261.575 317.005  1.00 50.00           C  
ATOM    448  C   THR H 120     362.039 265.023 316.879  1.00 50.00           C  
ATOM    449  O   THR H 120     361.461 265.849 316.172  1.00 50.00           O  
ATOM    450  N   LEU H 121     362.856 265.368 317.875  1.00 50.00           N  
ATOM    451  CA  LEU H 121     363.144 266.782 318.134  1.00 50.00           C  
ATOM    452  CB  LEU H 121     363.923 266.954 319.441  1.00 50.00           C  
ATOM    453  CG  LEU H 121     363.112 266.846 320.737  1.00 50.00           C  
ATOM    454  CD1 LEU H 121     364.023 267.007 321.945  1.00 50.00           C  
ATOM    455  CD2 LEU H 121     361.992 267.879 320.783  1.00 50.00           C  
ATOM    456  C   LEU H 121     363.882 267.467 316.984  1.00 50.00           C  
ATOM    457  O   LEU H 121     363.692 268.670 316.765  1.00 50.00           O  
ATOM    458  N   GLN H 122     364.702 266.714 316.251  1.00 50.00           N  
ATOM    459  CA  GLN H 122     365.412 267.277 315.093  1.00 50.00           C  
ATOM    460  CB  GLN H 122     366.612 266.406 314.711  1.00 50.00           C  
ATOM    461  CG  GLN H 122     367.296 266.798 313.400  1.00 50.00           C  
ATOM    462  CD  GLN H 122     368.260 267.965 313.543  1.00 50.00           C  
ATOM    463  OE1 GLN H 122     368.556 268.424 314.646  1.00 50.00           O  
ATOM    464  NE2 GLN H 122     368.788 268.425 312.415  1.00 50.00           N  
ATOM    465  C   GLN H 122     364.480 267.449 313.896  1.00 50.00           C  
ATOM    466  O   GLN H 122     364.540 268.470 313.209  1.00 50.00           O  
ATOM    467  N   GLN H 123     363.636 266.450 313.642  1.00 50.00           N  
ATOM    468  CA  GLN H 123     362.673 266.542 312.534  1.00 50.00           C  
ATOM    469  CB  GLN H 123     362.043 265.185 312.225  1.00 50.00           C  
ATOM    470  CG  GLN H 123     363.032 264.047 312.039  1.00 50.00           C  
ATOM    471  CD  GLN H 123     362.335 262.729 311.785  1.00 50.00           C  
ATOM    472  OE1 GLN H 123     361.475 262.643 310.913  1.00 50.00           O  
ATOM    473  NE2 GLN H 123     362.708 261.692 312.533  1.00 50.00           N  
ATOM    474  C   GLN H 123     361.549 267.539 312.816  1.00 50.00           C  
ATOM    475  O   GLN H 123     360.923 268.036 311.878  1.00 50.00           O  
ATOM    476  N   LEU H 124     361.283 267.817 314.095  1.00 50.00           N  
ATOM    477  CA  LEU H 124     360.157 268.666 314.463  1.00 50.00           C  
ATOM    478  CB  LEU H 124     359.906 268.615 315.972  1.00 50.00           C  
ATOM    479  CG  LEU H 124     358.759 269.480 316.502  1.00 50.00           C  
ATOM    480  CD1 LEU H 124     357.431 269.063 315.890  1.00 50.00           C  
ATOM    481  CD2 LEU H 124     358.691 269.400 318.014  1.00 50.00           C  
ATOM    482  C   LEU H 124     360.364 270.114 314.025  1.00 50.00           C  
ATOM    483  O   LEU H 124     361.391 270.713 314.309  1.00 50.00           O  
ATOM    484  N   ASP H 125     359.378 270.647 313.307  1.00 50.00           N  
ATOM    485  CA  ASP H 125     359.244 272.083 313.088  1.00 50.00           C  
ATOM    486  CB  ASP H 125     359.343 272.426 311.603  1.00 50.00           C  
ATOM    487  CG  ASP H 125     359.015 273.889 311.312  1.00 50.00           C  
ATOM    488  OD1 ASP H 125     359.024 274.721 312.250  1.00 50.00           O  
ATOM    489  OD2 ASP H 125     358.743 274.206 310.137  1.00 50.00           O  
ATOM    490  C   ASP H 125     357.878 272.479 313.646  1.00 50.00           C  
ATOM    491  O   ASP H 125     356.861 272.198 313.012  1.00 50.00           O  
ATOM    492  N   PRO H 126     357.846 273.138 314.822  1.00 50.00           N  
ATOM    493  CA  PRO H 126     356.573 273.300 315.531  1.00 50.00           C  
ATOM    494  CB  PRO H 126     356.982 273.957 316.861  1.00 50.00           C  
ATOM    495  CG  PRO H 126     358.438 273.690 316.997  1.00 50.00           C  
ATOM    496  CD  PRO H 126     358.967 273.695 315.599  1.00 50.00           C  
ATOM    497  C   PRO H 126     355.544 274.162 314.803  1.00 50.00           C  
ATOM    498  O   PRO H 126     355.853 275.278 314.382  1.00 50.00           O  
ATOM    499  N   VAL H 127     354.340 273.615 314.644  1.00 50.00           N  
ATOM    500  CA  VAL H 127     353.180 274.361 314.172  1.00 50.00           C  
ATOM    501  CB  VAL H 127     352.463 273.628 313.023  1.00 50.00           C  
ATOM    502  CG1 VAL H 127     351.194 274.373 312.614  1.00 50.00           C  
ATOM    503  CG2 VAL H 127     353.404 273.472 311.833  1.00 50.00           C  
ATOM    504  C   VAL H 127     352.241 274.534 315.372  1.00 50.00           C  
ATOM    505  O   VAL H 127     351.843 273.541 315.982  1.00 50.00           O  
ATOM    506  N   PRO H 128     351.882 275.787 315.715  1.00 50.00           N  
ATOM    507  CA  PRO H 128     351.107 276.023 316.939  1.00 50.00           C  
ATOM    508  CB  PRO H 128     350.868 277.537 316.921  1.00 50.00           C  
ATOM    509  CG  PRO H 128     351.970 278.085 316.090  1.00 50.00           C  
ATOM    510  CD  PRO H 128     352.232 277.050 315.042  1.00 50.00           C  
ATOM    511  C   PRO H 128     349.775 275.269 316.992  1.00 50.00           C  
ATOM    512  O   PRO H 128     349.022 275.262 316.014  1.00 50.00           O  
ATOM    513  N   GLY H 129     349.520 274.621 318.127  1.00 50.00           N  
ATOM    514  CA  GLY H 129     348.281 273.883 318.359  1.00 50.00           C  
ATOM    515  C   GLY H 129     348.137 272.560 317.624  1.00 50.00           C  
ATOM    516  O   GLY H 129     347.044 271.988 317.612  1.00 50.00           O  
ATOM    517  N   GLU H 130     349.229 272.062 317.037  1.00 50.00           N  
ATOM    518  CA  GLU H 130     349.195 270.868 316.197  1.00 50.00           C  
ATOM    519  CB  GLU H 130     349.641 271.230 314.781  1.00 50.00           C  
ATOM    520  CG  GLU H 130     349.862 270.054 313.849  1.00 50.00           C  
ATOM    521  CD  GLU H 130     350.305 270.489 312.463  1.00 50.00           C  
ATOM    522  OE1 GLU H 130     349.672 271.397 311.882  1.00 50.00           O  
ATOM    523  OE2 GLU H 130     351.291 269.920 311.949  1.00 50.00           O  
ATOM    524  C   GLU H 130     350.108 269.796 316.773  1.00 50.00           C  
ATOM    525  O   GLU H 130     351.309 270.017 316.914  1.00 50.00           O  
ATOM    526  N   VAL H 131     349.545 268.626 317.056  1.00 50.00           N  
ATOM    527  CA  VAL H 131     350.324 267.504 317.568  1.00 50.00           C  
ATOM    528  CB  VAL H 131     349.435 266.471 318.290  1.00 50.00           C  
ATOM    529  CG1 VAL H 131     350.271 265.300 318.795  1.00 50.00           C  
ATOM    530  CG2 VAL H 131     348.694 267.126 319.450  1.00 50.00           C  
ATOM    531  C   VAL H 131     351.052 266.845 316.397  1.00 50.00           C  
ATOM    532  O   VAL H 131     350.415 266.378 315.448  1.00 50.00           O  
ATOM    533  N   ALA H 132     352.381 266.834 316.462  1.00 50.00           N  
ATOM    534  CA  ALA H 132     353.214 266.228 315.420  1.00 50.00           C  
ATOM    535  CB  ALA H 132     354.326 267.182 315.024  1.00 50.00           C  
ATOM    536  C   ALA H 132     353.803 264.875 315.816  1.00 50.00           C  
ATOM    537  O   ALA H 132     354.016 264.032 314.949  1.00 50.00           O  
ATOM    538  N   VAL H 133     354.083 264.673 317.104  1.00 50.00           N  
ATOM    539  CA  VAL H 133     354.762 263.469 317.574  1.00 50.00           C  
ATOM    540  CB  VAL H 133     356.172 263.798 318.108  1.00 50.00           C  
ATOM    541  CG1 VAL H 133     356.905 262.530 318.537  1.00 50.00           C  
ATOM    542  CG2 VAL H 133     356.975 264.559 317.055  1.00 50.00           C  
ATOM    543  C   VAL H 133     353.934 262.799 318.666  1.00 50.00           C  
ATOM    544  O   VAL H 133     353.421 263.475 319.568  1.00 50.00           O  
ATOM    545  N   VAL H 134     353.806 261.475 318.568  1.00 50.00           N  
ATOM    546  CA  VAL H 134     353.097 260.679 319.572  1.00 50.00           C  
ATOM    547  CB  VAL H 134     351.754 260.156 319.022  1.00 50.00           C  
ATOM    548  CG1 VAL H 134     351.118 259.156 319.980  1.00 50.00           C  
ATOM    549  CG2 VAL H 134     350.807 261.319 318.772  1.00 50.00           C  
ATOM    550  C   VAL H 134     353.984 259.516 320.003  1.00 50.00           C  
ATOM    551  O   VAL H 134     354.530 258.814 319.159  1.00 50.00           O  
ATOM    552  N   VAL H 135     354.119 259.326 321.315  1.00 50.00           N  
ATOM    553  CA  VAL H 135     354.921 258.240 321.878  1.00 50.00           C  
ATOM    554  CB  VAL H 135     356.152 258.780 322.636  1.00 50.00           C  
ATOM    555  CG1 VAL H 135     356.971 257.637 323.232  1.00 50.00           C  
ATOM    556  CG2 VAL H 135     357.012 259.643 321.718  1.00 50.00           C  
ATOM    557  C   VAL H 135     354.041 257.415 322.816  1.00 50.00           C  
ATOM    558  O   VAL H 135     353.334 257.972 323.659  1.00 50.00           O  
ATOM    559  N   ILE H 136     354.099 256.093 322.671  1.00 50.00           N  
ATOM    560  CA  ILE H 136     353.288 255.174 323.462  1.00 50.00           C  
ATOM    561  CB  ILE H 136     352.361 254.310 322.575  1.00 50.00           C  
ATOM    562  CG1 ILE H 136     351.559 255.178 321.593  1.00 50.00           C  
ATOM    563  CD1 ILE H 136     350.356 255.880 322.187  1.00 50.00           C  
ATOM    564  CG2 ILE H 136     351.434 253.453 323.438  1.00 50.00           C  
ATOM    565  C   ILE H 136     354.211 254.255 324.256  1.00 50.00           C  
ATOM    566  O   ILE H 136     355.169 253.713 323.707  1.00 50.00           O  
ATOM    567  N   CYS H 137     353.923 254.101 325.548  1.00 50.00           N  
ATOM    568  CA  CYS H 137     354.615 253.124 326.400  1.00 50.00           C  
ATOM    569  CB  CYS H 137     355.555 253.842 327.373  1.00 50.00           C  
ATOM    570  SG  CYS H 137     354.706 254.863 328.585  1.00 50.00           S  
ATOM    571  C   CYS H 137     353.577 252.270 327.134  1.00 50.00           C  
ATOM    572  O   CYS H 137     352.385 252.374 326.852  1.00 50.00           O  
ATOM    573  N   ASN H 138     354.028 251.419 328.052  1.00 50.00           N  
ATOM    574  CA  ASN H 138     353.133 250.490 328.766  1.00 50.00           C  
ATOM    575  CB  ASN H 138     353.745 249.083 328.781  1.00 50.00           C  
ATOM    576  CG  ASN H 138     355.120 249.037 329.435  1.00 50.00           C  
ATOM    577  OD1 ASN H 138     355.406 249.779 330.375  1.00 50.00           O  
ATOM    578  ND2 ASN H 138     355.982 248.171 328.925  1.00 50.00           N  
ATOM    579  C   ASN H 138     352.761 250.906 330.196  1.00 50.00           C  
ATOM    580  O   ASN H 138     351.795 250.382 330.756  1.00 50.00           O  
ATOM    581  N   ALA H 139     353.535 251.815 330.791  1.00 50.00           N  
ATOM    582  CA  ALA H 139     353.335 252.212 332.185  1.00 50.00           C  
ATOM    583  CB  ALA H 139     354.452 251.662 333.058  1.00 50.00           C  
ATOM    584  C   ALA H 139     353.259 253.725 332.308  1.00 50.00           C  
ATOM    585  O   ALA H 139     353.835 254.462 331.499  1.00 50.00           O  
ATOM    586  N   ARG H 140     352.567 254.184 333.347  1.00 50.00           N  
ATOM    587  CA  ARG H 140     352.312 255.614 333.521  1.00 50.00           C  
ATOM    588  CB  ARG H 140     351.256 255.874 334.585  1.00 50.00           C  
ATOM    589  CG  ARG H 140     349.917 255.202 334.332  1.00 50.00           C  
ATOM    590  CD  ARG H 140     348.957 255.475 335.493  1.00 50.00           C  
ATOM    591  NE  ARG H 140     347.627 254.895 335.162  1.00 50.00           N  
ATOM    592  CZ  ARG H 140     346.538 254.787 335.946  1.00 50.00           C  
ATOM    593  NH1 ARG H 140     346.437 255.230 337.233  1.00 50.00           N  
ATOM    594  NH2 ARG H 140     345.517 254.176 335.366  1.00 50.00           N  
ATOM    595  C   ARG H 140     353.591 256.342 333.901  1.00 50.00           C  
ATOM    596  O   ARG H 140     353.896 257.390 333.341  1.00 50.00           O  
ATOM    597  N   GLU H 141     354.348 255.776 334.838  1.00 50.00           N  
ATOM    598  CA  GLU H 141     355.585 256.420 335.286  1.00 50.00           C  
ATOM    599  CB  GLU H 141     356.128 255.803 336.572  1.00 50.00           C  
ATOM    600  CG  GLU H 141     355.317 256.212 337.790  1.00 50.00           C  
ATOM    601  CD  GLU H 141     353.986 255.537 337.883  1.00 50.00           C  
ATOM    602  OE1 GLU H 141     353.848 254.443 337.295  1.00 50.00           O  
ATOM    603  OE2 GLU H 141     353.097 256.083 338.565  1.00 50.00           O  
ATOM    604  C   GLU H 141     356.640 256.429 334.198  1.00 50.00           C  
ATOM    605  O   GLU H 141     357.429 257.361 334.129  1.00 50.00           O  
ATOM    606  N   LEU H 142     356.641 255.411 333.341  1.00 50.00           N  
ATOM    607  CA  LEU H 142     357.543 255.401 332.193  1.00 50.00           C  
ATOM    608  CB  LEU H 142     357.509 254.052 331.475  1.00 50.00           C  
ATOM    609  CG  LEU H 142     358.388 253.921 330.228  1.00 50.00           C  
ATOM    610  CD1 LEU H 142     359.843 254.283 330.502  1.00 50.00           C  
ATOM    611  CD2 LEU H 142     358.280 252.508 329.679  1.00 50.00           C  
ATOM    612  C   LEU H 142     357.202 256.537 331.228  1.00 50.00           C  
ATOM    613  O   LEU H 142     358.101 257.186 330.703  1.00 50.00           O  
ATOM    614  N   ALA H 143     355.909 256.778 331.009  1.00 50.00           N  
ATOM    615  CA  ALA H 143     355.480 257.924 330.197  1.00 50.00           C  
ATOM    616  CB  ALA H 143     353.967 257.928 330.002  1.00 50.00           C  
ATOM    617  C   ALA H 143     355.935 259.241 330.827  1.00 50.00           C  
ATOM    618  O   ALA H 143     356.405 260.138 330.128  1.00 50.00           O  
ATOM    619  N   TYR H 144     355.797 259.345 332.148  1.00 50.00           N  
ATOM    620  CA  TYR H 144     356.273 260.523 332.877  1.00 50.00           C  
ATOM    621  CB  TYR H 144     355.902 260.425 334.360  1.00 50.00           C  
ATOM    622  CG  TYR H 144     356.071 261.706 335.134  1.00 50.00           C  
ATOM    623  CD1 TYR H 144     357.300 262.047 335.700  1.00 50.00           C  
ATOM    624  CE1 TYR H 144     357.452 263.219 336.413  1.00 50.00           C  
ATOM    625  CZ  TYR H 144     356.380 264.068 336.587  1.00 50.00           C  
ATOM    626  OH  TYR H 144     356.551 265.227 337.302  1.00 50.00           O  
ATOM    627  CE2 TYR H 144     355.145 263.752 336.046  1.00 50.00           C  
ATOM    628  CD2 TYR H 144     354.993 262.574 335.327  1.00 50.00           C  
ATOM    629  C   TYR H 144     357.785 260.685 332.708  1.00 50.00           C  
ATOM    630  O   TYR H 144     358.273 261.801 332.526  1.00 50.00           O  
ATOM    631  N   GLN H 145     358.514 259.574 332.750  1.00 50.00           N  
ATOM    632  CA  GLN H 145     359.964 259.586 332.568  1.00 50.00           C  
ATOM    633  CB  GLN H 145     360.556 258.206 332.878  1.00 50.00           C  
ATOM    634  CG  GLN H 145     362.053 258.075 332.651  1.00 50.00           C  
ATOM    635  CD  GLN H 145     362.553 256.676 332.955  1.00 50.00           C  
ATOM    636  OE1 GLN H 145     362.582 256.251 334.110  1.00 50.00           O  
ATOM    637  NE2 GLN H 145     362.950 255.949 331.916  1.00 50.00           N  
ATOM    638  C   GLN H 145     360.344 260.027 331.158  1.00 50.00           C  
ATOM    639  O   GLN H 145     361.246 260.848 330.992  1.00 50.00           O  
ATOM    640  N   ILE H 146     359.655 259.492 330.156  1.00 50.00           N  
ATOM    641  CA  ILE H 146     359.947 259.805 328.761  1.00 50.00           C  
ATOM    642  CB  ILE H 146     359.172 258.875 327.798  1.00 50.00           C  
ATOM    643  CG1 ILE H 146     359.738 257.450 327.899  1.00 50.00           C  
ATOM    644  CD1 ILE H 146     359.118 256.439 326.951  1.00 50.00           C  
ATOM    645  CG2 ILE H 146     359.272 259.374 326.360  1.00 50.00           C  
ATOM    646  C   ILE H 146     359.667 261.281 328.472  1.00 50.00           C  
ATOM    647  O   ILE H 146     360.470 261.950 327.809  1.00 50.00           O  
ATOM    648  N   ARG H 147     358.550 261.792 328.983  1.00 50.00           N  
ATOM    649  CA  ARG H 147     358.216 263.204 328.797  1.00 50.00           C  
ATOM    650  CB  ARG H 147     356.814 263.513 329.325  1.00 50.00           C  
ATOM    651  CG  ARG H 147     356.309 264.904 328.968  1.00 50.00           C  
ATOM    652  CD  ARG H 147     356.249 265.837 330.166  1.00 50.00           C  
ATOM    653  NE  ARG H 147     355.713 267.147 329.793  1.00 50.00           N  
ATOM    654  CZ  ARG H 147     355.417 268.128 330.647  1.00 50.00           C  
ATOM    655  NH1 ARG H 147     355.604 267.984 331.960  1.00 50.00           N  
ATOM    656  NH2 ARG H 147     354.931 269.276 330.181  1.00 50.00           N  
ATOM    657  C   ARG H 147     359.251 264.113 329.460  1.00 50.00           C  
ATOM    658  O   ARG H 147     359.562 265.179 328.929  1.00 50.00           O  
ATOM    659  N   GLU H 149     362.393 263.396 329.670  1.00 50.00           N  
ATOM    660  CA  GLU H 149     363.529 263.406 328.742  1.00 50.00           C  
ATOM    661  CB  GLU H 149     363.841 261.999 328.227  1.00 50.00           C  
ATOM    662  CG  GLU H 149     364.316 261.048 329.312  1.00 50.00           C  
ATOM    663  CD  GLU H 149     365.528 261.571 330.056  1.00 50.00           C  
ATOM    664  OE1 GLU H 149     366.554 261.847 329.400  1.00 50.00           O  
ATOM    665  OE2 GLU H 149     365.446 261.727 331.291  1.00 50.00           O  
ATOM    666  C   GLU H 149     363.298 264.365 327.580  1.00 50.00           C  
ATOM    667  O   GLU H 149     364.234 265.035 327.137  1.00 50.00           O  
ATOM    668  N   TYR H 150     362.062 264.431 327.085  1.00 50.00           N  
ATOM    669  CA  TYR H 150     361.717 265.453 326.089  1.00 50.00           C  
ATOM    670  CB  TYR H 150     360.274 265.298 325.594  1.00 50.00           C  
ATOM    671  CG  TYR H 150     360.129 264.378 324.406  1.00 50.00           C  
ATOM    672  CD1 TYR H 150     360.570 264.769 323.147  1.00 50.00           C  
ATOM    673  CE1 TYR H 150     360.440 263.935 322.047  1.00 50.00           C  
ATOM    674  CZ  TYR H 150     359.859 262.690 322.199  1.00 50.00           C  
ATOM    675  OH  TYR H 150     359.727 261.855 321.115  1.00 50.00           O  
ATOM    676  CE2 TYR H 150     359.412 262.279 323.439  1.00 50.00           C  
ATOM    677  CD2 TYR H 150     359.547 263.121 324.534  1.00 50.00           C  
ATOM    678  C   TYR H 150     361.943 266.868 326.627  1.00 50.00           C  
ATOM    679  O   TYR H 150     362.432 267.736 325.901  1.00 50.00           O  
ATOM    680  N   LEU H 151     361.595 267.092 327.893  1.00 50.00           N  
ATOM    681  CA  LEU H 151     361.813 268.401 328.516  1.00 50.00           C  
ATOM    682  CB  LEU H 151     361.176 268.457 329.910  1.00 50.00           C  
ATOM    683  CG  LEU H 151     359.645 268.455 329.972  1.00 50.00           C  
ATOM    684  CD1 LEU H 151     359.181 268.381 331.419  1.00 50.00           C  
ATOM    685  CD2 LEU H 151     359.062 269.681 329.282  1.00 50.00           C  
ATOM    686  C   LEU H 151     363.294 268.774 328.603  1.00 50.00           C  
ATOM    687  O   LEU H 151     363.653 269.927 328.366  1.00 50.00           O  
ATOM    688  N   ARG H 152     364.145 267.804 328.925  1.00 50.00           N  
ATOM    689  CA  ARG H 152     365.577 268.095 329.109  1.00 50.00           C  
ATOM    690  CB  ARG H 152     366.269 266.970 329.879  1.00 50.00           C  
ATOM    691  CG  ARG H 152     365.704 266.766 331.280  1.00 50.00           C  
ATOM    692  CD  ARG H 152     366.369 265.629 332.048  1.00 50.00           C  
ATOM    693  NE  ARG H 152     367.279 264.815 331.234  1.00 50.00           N  
ATOM    694  CZ  ARG H 152     368.611 264.767 331.347  1.00 50.00           C  
ATOM    695  NH1 ARG H 152     369.274 265.465 332.276  1.00 50.00           N  
ATOM    696  NH2 ARG H 152     369.301 263.986 330.521  1.00 50.00           N  
ATOM    697  C   ARG H 152     366.309 268.364 327.794  1.00 50.00           C  
ATOM    698  O   ARG H 152     367.257 269.144 327.776  1.00 50.00           O  
ATOM    699  N   PHE H 153     365.879 267.724 326.705  1.00 50.00           N  
ATOM    700  CA  PHE H 153     366.509 267.953 325.396  1.00 50.00           C  
ATOM    701  CB  PHE H 153     366.527 266.667 324.577  1.00 50.00           C  
ATOM    702  CG  PHE H 153     367.440 265.614 325.136  1.00 50.00           C  
ATOM    703  CD1 PHE H 153     368.818 265.799 325.130  1.00 50.00           C  
ATOM    704  CE1 PHE H 153     369.669 264.830 325.645  1.00 50.00           C  
ATOM    705  CZ  PHE H 153     369.147 263.658 326.173  1.00 50.00           C  
ATOM    706  CE2 PHE H 153     367.773 263.462 326.187  1.00 50.00           C  
ATOM    707  CD2 PHE H 153     366.931 264.437 325.673  1.00 50.00           C  
ATOM    708  C   PHE H 153     365.878 269.095 324.600  1.00 50.00           C  
ATOM    709  O   PHE H 153     366.536 269.675 323.739  1.00 50.00           O  
ATOM    710  N   SER H 154     364.620 269.430 324.897  1.00 50.00           N  
ATOM    711  CA  SER H 154     364.003 270.656 324.381  1.00 50.00           C  
ATOM    712  CB  SER H 154     362.502 270.437 324.168  1.00 50.00           C  
ATOM    713  OG  SER H 154     361.842 270.233 325.404  1.00 50.00           O  
ATOM    714  C   SER H 154     364.243 271.857 325.302  1.00 50.00           C  
ATOM    715  O   SER H 154     363.484 272.832 325.266  1.00 50.00           O  
ATOM    716  N   LYS H 155     365.309 271.800 326.101  1.00 50.00           N  
ATOM    717  CA  LYS H 155     365.637 272.853 327.061  1.00 50.00           C  
ATOM    718  CB  LYS H 155     366.937 272.492 327.787  1.00 50.00           C  
ATOM    719  CG  LYS H 155     367.351 273.417 328.920  1.00 50.00           C  
ATOM    720  CD  LYS H 155     368.629 272.897 329.556  1.00 50.00           C  
ATOM    721  CE  LYS H 155     369.206 273.861 330.575  1.00 50.00           C  
ATOM    722  NZ  LYS H 155     370.600 273.472 330.943  1.00 50.00           N  
ATOM    723  C   LYS H 155     365.762 274.224 326.391  1.00 50.00           C  
ATOM    724  O   LYS H 155     365.213 275.209 326.885  1.00 50.00           O  
ATOM    725  N   TYR H 156     366.460 274.270 325.258  1.00 50.00           N  
ATOM    726  CA  TYR H 156     366.701 275.524 324.540  1.00 50.00           C  
ATOM    727  CB  TYR H 156     368.187 275.639 324.190  1.00 50.00           C  
ATOM    728  CG  TYR H 156     369.090 275.586 325.399  1.00 50.00           C  
ATOM    729  CD1 TYR H 156     369.138 276.650 326.301  1.00 50.00           C  
ATOM    730  CE1 TYR H 156     369.960 276.607 327.415  1.00 50.00           C  
ATOM    731  CZ  TYR H 156     370.755 275.492 327.636  1.00 50.00           C  
ATOM    732  OH  TYR H 156     371.566 275.459 328.742  1.00 50.00           O  
ATOM    733  CE2 TYR H 156     370.724 274.421 326.756  1.00 50.00           C  
ATOM    734  CD2 TYR H 156     369.897 274.474 325.647  1.00 50.00           C  
ATOM    735  C   TYR H 156     365.837 275.681 323.284  1.00 50.00           C  
ATOM    736  O   TYR H 156     366.197 276.445 322.384  1.00 50.00           O  
ATOM    737  N   MET H 157     364.698 274.981 323.230  1.00 50.00           N  
ATOM    738  CA  MET H 157     363.728 275.140 322.141  1.00 50.00           C  
ATOM    739  CB  MET H 157     363.470 273.801 321.447  1.00 50.00           C  
ATOM    740  CG  MET H 157     364.683 273.235 320.727  1.00 50.00           C  
ATOM    741  SD  MET H 157     364.329 271.704 319.837  1.00 50.00           S  
ATOM    742  CE  MET H 157     365.046 270.441 320.898  1.00 50.00           C  
ATOM    743  C   MET H 157     362.430 275.699 322.729  1.00 50.00           C  
ATOM    744  O   MET H 157     361.522 274.936 323.049  1.00 50.00           O  
ATOM    745  N   PRO H 158     362.330 277.034 322.877  1.00 50.00           N  
ATOM    746  CA  PRO H 158     361.159 277.601 323.554  1.00 50.00           C  
ATOM    747  CB  PRO H 158     361.484 279.095 323.627  1.00 50.00           C  
ATOM    748  CG  PRO H 158     362.409 279.337 322.490  1.00 50.00           C  
ATOM    749  CD  PRO H 158     363.222 278.085 322.352  1.00 50.00           C  
ATOM    750  C   PRO H 158     359.826 277.365 322.832  1.00 50.00           C  
ATOM    751  O   PRO H 158     358.788 277.290 323.488  1.00 50.00           O  
ATOM    752  N   ASP H 159     359.861 277.218 321.511  1.00 50.00           N  
ATOM    753  CA  ASP H 159     358.645 276.970 320.735  1.00 50.00           C  
ATOM    754  CB  ASP H 159     358.921 277.118 319.236  1.00 50.00           C  
ATOM    755  CG  ASP H 159     359.371 278.521 318.852  1.00 50.00           C  
ATOM    756  OD1 ASP H 159     358.926 279.503 319.487  1.00 50.00           O  
ATOM    757  OD2 ASP H 159     360.173 278.641 317.904  1.00 50.00           O  
ATOM    758  C   ASP H 159     358.033 275.597 321.015  1.00 50.00           C  
ATOM    759  O   ASP H 159     356.817 275.438 320.918  1.00 50.00           O  
ATOM    760  N   VAL H 160     358.859 274.626 321.400  1.00 50.00           N  
ATOM    761  CA  VAL H 160     358.381 273.259 321.589  1.00 50.00           C  
ATOM    762  CB  VAL H 160     359.551 272.250 321.569  1.00 50.00           C  
ATOM    763  CG1 VAL H 160     359.055 270.829 321.804  1.00 50.00           C  
ATOM    764  CG2 VAL H 160     360.304 272.333 320.245  1.00 50.00           C  
ATOM    765  C   VAL H 160     357.607 273.163 322.908  1.00 50.00           C  
ATOM    766  O   VAL H 160     358.051 273.673 323.938  1.00 50.00           O  
ATOM    767  N   LYS H 161     356.448 272.510 322.856  1.00 50.00           N  
ATOM    768  CA  LYS H 161     355.620 272.252 324.037  1.00 50.00           C  
ATOM    769  CB  LYS H 161     354.337 273.087 324.017  1.00 50.00           C  
ATOM    770  CG  LYS H 161     354.544 274.562 323.711  1.00 50.00           C  
ATOM    771  CD  LYS H 161     353.276 275.364 323.959  1.00 50.00           C  
ATOM    772  CE  LYS H 161     353.534 276.862 323.877  1.00 50.00           C  
ATOM    773  NZ  LYS H 161     353.859 277.318 322.496  1.00 50.00           N  
ATOM    774  C   LYS H 161     355.274 270.767 324.062  1.00 50.00           C  
ATOM    775  O   LYS H 161     354.930 270.187 323.027  1.00 50.00           O  
ATOM    776  N   THR H 162     355.371 270.159 325.241  1.00 50.00           N  
ATOM    777  CA  THR H 162     355.132 268.727 325.398  1.00 50.00           C  
ATOM    778  CB  THR H 162     356.434 267.967 325.712  1.00 50.00           C  
ATOM    779  OG1 THR H 162     356.900 268.322 327.020  1.00 50.00           O  
ATOM    780  CG2 THR H 162     357.512 268.296 324.688  1.00 50.00           C  
ATOM    781  C   THR H 162     354.132 268.463 326.513  1.00 50.00           C  
ATOM    782  O   THR H 162     354.011 269.257 327.453  1.00 50.00           O  
ATOM    783  N   ALA H 163     353.421 267.345 326.390  1.00 50.00           N  
ATOM    784  CA  ALA H 163     352.471 266.915 327.419  1.00 50.00           C  
ATOM    785  CB  ALA H 163     351.066 267.403 327.094  1.00 50.00           C  
ATOM    786  C   ALA H 163     352.490 265.401 327.543  1.00 50.00           C  
ATOM    787  O   ALA H 163     352.851 264.689 326.595  1.00 50.00           O  
ATOM    788  N   VAL H 164     352.111 264.923 328.725  1.00 50.00           N  
ATOM    789  CA  VAL H 164     351.988 263.495 328.992  1.00 50.00           C  
ATOM    790  CB  VAL H 164     353.083 262.978 329.954  1.00 50.00           C  
ATOM    791  CG1 VAL H 164     352.989 263.627 331.333  1.00 50.00           C  
ATOM    792  CG2 VAL H 164     353.035 261.457 330.070  1.00 50.00           C  
ATOM    793  C   VAL H 164     350.590 263.221 329.533  1.00 50.00           C  
ATOM    794  O   VAL H 164     350.042 264.035 330.283  1.00 50.00           O  
ATOM    795  N   PHE H 165     350.021 262.082 329.140  1.00 50.00           N  
ATOM    796  CA  PHE H 165     348.665 261.714 329.557  1.00 50.00           C  
ATOM    797  CB  PHE H 165     347.664 261.955 328.428  1.00 50.00           C  
ATOM    798  CG  PHE H 165     347.629 263.374 327.941  1.00 50.00           C  
ATOM    799  CD1 PHE H 165     347.091 264.389 328.733  1.00 50.00           C  
ATOM    800  CE1 PHE H 165     347.068 265.703 328.280  1.00 50.00           C  
ATOM    801  CZ  PHE H 165     347.576 266.011 327.023  1.00 50.00           C  
ATOM    802  CE2 PHE H 165     348.110 265.006 326.228  1.00 50.00           C  
ATOM    803  CD2 PHE H 165     348.135 263.700 326.687  1.00 50.00           C  
ATOM    804  C   PHE H 165     348.613 260.257 329.993  1.00 50.00           C  
ATOM    805  O   PHE H 165     349.161 259.375 329.331  1.00 50.00           O  
ATOM    806  N   TYR H 166     347.949 260.017 331.113  1.00 50.00           N  
ATOM    807  CA  TYR H 166     347.753 258.668 331.614  1.00 50.00           C  
ATOM    808  CB  TYR H 166     348.976 258.184 332.412  1.00 50.00           C  
ATOM    809  CG  TYR H 166     349.586 259.252 333.288  1.00 50.00           C  
ATOM    810  CD1 TYR H 166     348.925 259.700 334.432  1.00 50.00           C  
ATOM    811  CE1 TYR H 166     349.478 260.668 335.248  1.00 50.00           C  
ATOM    812  CZ  TYR H 166     350.719 261.210 334.923  1.00 50.00           C  
ATOM    813  OH  TYR H 166     351.281 262.176 335.724  1.00 50.00           O  
ATOM    814  CE2 TYR H 166     351.399 260.783 333.793  1.00 50.00           C  
ATOM    815  CD2 TYR H 166     350.838 259.805 332.987  1.00 50.00           C  
ATOM    816  C   TYR H 166     346.509 258.631 332.484  1.00 50.00           C  
ATOM    817  O   TYR H 166     345.935 259.666 332.844  1.00 50.00           O  
ATOM    818  N   GLY H 167     346.109 257.417 332.827  1.00 50.00           N  
ATOM    819  CA  GLY H 167     344.961 257.220 333.640  1.00 50.00           C  
ATOM    820  C   GLY H 167     345.139 257.639 335.077  1.00 50.00           C  
ATOM    821  O   GLY H 167     346.260 257.983 335.512  1.00 50.00           O  
ATOM    822  N   GLY H 168     344.014 257.640 335.792  1.00 50.00           N  
ATOM    823  CA  GLY H 168     343.985 258.062 337.194  1.00 50.00           C  
ATOM    824  C   GLY H 168     343.818 259.552 337.471  1.00 50.00           C  
ATOM    825  O   GLY H 168     343.737 259.943 338.625  1.00 50.00           O  
ATOM    826  N   THR H 169     343.759 260.368 336.418  1.00 50.00           N  
ATOM    827  CA  THR H 169     343.516 261.807 336.534  1.00 50.00           C  
ATOM    828  CB  THR H 169     344.687 262.612 335.942  1.00 50.00           C  
ATOM    829  OG1 THR H 169     344.851 262.290 334.553  1.00 50.00           O  
ATOM    830  CG2 THR H 169     345.975 262.307 336.691  1.00 50.00           C  
ATOM    831  C   THR H 169     342.231 262.179 335.786  1.00 50.00           C  
ATOM    832  O   THR H 169     341.857 261.491 334.847  1.00 50.00           O  
ATOM    833  N   PRO H 170     341.549 263.269 336.192  1.00 50.00           N  
ATOM    834  CA  PRO H 170     340.345 263.664 335.450  1.00 50.00           C  
ATOM    835  CB  PRO H 170     339.851 264.902 336.206  1.00 50.00           C  
ATOM    836  CG  PRO H 170     340.435 264.775 337.570  1.00 50.00           C  
ATOM    837  CD  PRO H 170     341.771 264.134 337.363  1.00 50.00           C  
ATOM    838  C   PRO H 170     340.634 264.001 333.985  1.00 50.00           C  
ATOM    839  O   PRO H 170     341.531 264.793 333.698  1.00 50.00           O  
ATOM    840  N   ILE H 171     339.899 263.370 333.074  1.00 50.00           N  
ATOM    841  CA  ILE H 171     340.112 263.569 331.641  1.00 50.00           C  
ATOM    842  CB  ILE H 171     339.386 262.482 330.811  1.00 50.00           C  
ATOM    843  CG1 ILE H 171     339.904 262.461 329.369  1.00 50.00           C  
ATOM    844  CD1 ILE H 171     339.478 261.240 328.585  1.00 50.00           C  
ATOM    845  CG2 ILE H 171     337.871 262.685 330.831  1.00 50.00           C  
ATOM    846  C   ILE H 171     339.694 264.968 331.176  1.00 50.00           C  
ATOM    847  O   ILE H 171     340.173 265.441 330.146  1.00 50.00           O  
ATOM    848  N   SER H 172     338.803 265.621 331.920  1.00 50.00           N  
ATOM    849  CA  SER H 172     338.382 266.981 331.586  1.00 50.00           C  
ATOM    850  CB  SER H 172     337.244 267.439 332.499  1.00 50.00           C  
ATOM    851  OG  SER H 172     337.665 267.498 333.848  1.00 50.00           O  
ATOM    852  C   SER H 172     339.546 267.969 331.665  1.00 50.00           C  
ATOM    853  O   SER H 172     339.627 268.901 330.863  1.00 50.00           O  
ATOM    854  N   LYS H 173     340.452 267.747 332.613  1.00 50.00           N  
ATOM    855  CA  LYS H 173     341.620 268.607 332.760  1.00 50.00           C  
ATOM    856  CB  LYS H 173     342.281 268.399 334.121  1.00 50.00           C  
ATOM    857  CG  LYS H 173     341.382 268.824 335.266  1.00 50.00           C  
ATOM    858  CD  LYS H 173     342.143 268.923 336.579  1.00 50.00           C  
ATOM    859  CE  LYS H 173     341.254 269.435 337.705  1.00 50.00           C  
ATOM    860  NZ  LYS H 173     340.857 270.861 337.535  1.00 50.00           N  
ATOM    861  C   LYS H 173     342.618 268.421 331.619  1.00 50.00           C  
ATOM    862  O   LYS H 173     343.243 269.390 331.190  1.00 50.00           O  
ATOM    863  N   ASP H 174     342.739 267.199 331.106  1.00 50.00           N  
ATOM    864  CA  ASP H 174     343.556 266.966 329.911  1.00 50.00           C  
ATOM    865  CB  ASP H 174     343.692 265.471 329.603  1.00 50.00           C  
ATOM    866  CG  ASP H 174     344.240 264.674 330.773  1.00 50.00           C  
ATOM    867  OD1 ASP H 174     345.112 265.175 331.514  1.00 50.00           O  
ATOM    868  OD2 ASP H 174     343.798 263.531 330.945  1.00 50.00           O  
ATOM    869  C   ASP H 174     342.947 267.690 328.710  1.00 50.00           C  
ATOM    870  O   ASP H 174     343.675 268.233 327.879  1.00 50.00           O  
ATOM    871  N   ALA H 175     341.614 267.702 328.628  1.00 50.00           N  
ATOM    872  CA  ALA H 175     340.930 268.445 327.559  1.00 50.00           C  
ATOM    873  CB  ALA H 175     339.425 268.200 327.596  1.00 50.00           C  
ATOM    874  C   ALA H 175     341.235 269.945 327.628  1.00 50.00           C  
ATOM    875  O   ALA H 175     341.538 270.568 326.601  1.00 50.00           O  
ATOM    876  N   GLU H 176     341.174 270.512 328.833  1.00 50.00           N  
ATOM    877  CA  GLU H 176     341.497 271.937 329.012  1.00 50.00           C  
ATOM    878  CB  GLU H 176     341.194 272.418 330.440  1.00 50.00           C  
ATOM    879  CG  GLU H 176     339.728 272.651 330.774  1.00 50.00           C  
ATOM    880  CD  GLU H 176     338.923 273.215 329.619  1.00 50.00           C  
ATOM    881  OE1 GLU H 176     339.186 274.358 329.186  1.00 50.00           O  
ATOM    882  OE2 GLU H 176     338.046 272.487 329.130  1.00 50.00           O  
ATOM    883  C   GLU H 176     342.963 272.229 328.682  1.00 50.00           C  
ATOM    884  O   GLU H 176     343.270 273.230 328.029  1.00 50.00           O  
ATOM    885  N   LEU H 177     343.859 271.351 329.124  1.00 50.00           N  
ATOM    886  CA  LEU H 177     345.286 271.490 328.829  1.00 50.00           C  
ATOM    887  CB  LEU H 177     346.086 270.436 329.604  1.00 50.00           C  
ATOM    888  CG  LEU H 177     347.617 270.434 329.486  1.00 50.00           C  
ATOM    889  CD1 LEU H 177     348.276 270.225 330.843  1.00 50.00           C  
ATOM    890  CD2 LEU H 177     348.109 269.388 328.493  1.00 50.00           C  
ATOM    891  C   LEU H 177     345.566 271.399 327.325  1.00 50.00           C  
ATOM    892  O   LEU H 177     346.491 272.039 326.830  1.00 50.00           O  
ATOM    893  N   LEU H 178     344.766 270.616 326.607  1.00 50.00           N  
ATOM    894  CA  LEU H 178     344.929 270.488 325.160  1.00 50.00           C  
ATOM    895  CB  LEU H 178     344.218 269.232 324.644  1.00 50.00           C  
ATOM    896  CG  LEU H 178     344.939 267.922 324.974  1.00 50.00           C  
ATOM    897  CD1 LEU H 178     344.025 266.723 324.762  1.00 50.00           C  
ATOM    898  CD2 LEU H 178     346.215 267.780 324.153  1.00 50.00           C  
ATOM    899  C   LEU H 178     344.468 271.723 324.386  1.00 50.00           C  
ATOM    900  O   LEU H 178     345.041 272.031 323.339  1.00 50.00           O  
ATOM    901  N   LYS H 179     343.453 272.425 324.889  1.00 50.00           N  
ATOM    902  CA  LYS H 179     342.958 273.631 324.198  1.00 50.00           C  
ATOM    903  CB  LYS H 179     341.511 273.931 324.567  1.00 50.00           C  
ATOM    904  CG  LYS H 179     340.546 272.769 324.415  1.00 50.00           C  
ATOM    905  CD  LYS H 179     339.112 273.221 324.651  1.00 50.00           C  
ATOM    906  CE  LYS H 179     338.829 273.732 326.065  1.00 50.00           C  
ATOM    907  NZ  LYS H 179     337.972 274.952 326.049  1.00 50.00           N  
ATOM    908  C   LYS H 179     343.772 274.887 324.499  1.00 50.00           C  
ATOM    909  O   LYS H 179     343.760 275.822 323.695  1.00 50.00           O  
ATOM    910  N   ASN H 180     344.440 274.929 325.655  1.00 50.00           N  
ATOM    911  CA  ASN H 180     345.117 276.155 326.088  1.00 50.00           C  
ATOM    912  CB  ASN H 180     345.570 276.041 327.545  1.00 50.00           C  
ATOM    913  CG  ASN H 180     345.889 277.388 328.172  1.00 50.00           C  
ATOM    914  OD1 ASN H 180     346.325 278.325 327.496  1.00 50.00           O  
ATOM    915  ND2 ASN H 180     345.680 277.490 329.479  1.00 50.00           N  
ATOM    916  C   ASN H 180     346.303 276.467 325.180  1.00 50.00           C  
ATOM    917  O   ASN H 180     347.082 275.581 324.843  1.00 50.00           O  
ATOM    918  N   LYS H 181     346.423 277.732 324.787  1.00 50.00           N  
ATOM    919  CA  LYS H 181     347.482 278.152 323.871  1.00 50.00           C  
ATOM    920  CB  LYS H 181     347.199 279.548 323.307  1.00 50.00           C  
ATOM    921  CG  LYS H 181     347.387 280.681 324.301  1.00 50.00           C  
ATOM    922  CD  LYS H 181     346.914 282.018 323.765  1.00 50.00           C  
ATOM    923  CE  LYS H 181     347.430 283.166 324.623  1.00 50.00           C  
ATOM    924  NZ  LYS H 181     347.034 283.048 326.055  1.00 50.00           N  
ATOM    925  C   LYS H 181     348.876 278.093 324.505  1.00 50.00           C  
ATOM    926  O   LYS H 181     349.864 278.030 323.780  1.00 50.00           O  
ATOM    927  N   ASP H 182     348.959 278.118 325.837  1.00 50.00           N  
ATOM    928  CA  ASP H 182     350.256 277.953 326.508  1.00 50.00           C  
ATOM    929  CB  ASP H 182     350.247 278.603 327.892  1.00 50.00           C  
ATOM    930  CG  ASP H 182     349.948 280.092 327.844  1.00 50.00           C  
ATOM    931  OD1 ASP H 182     349.363 280.566 326.847  1.00 50.00           O  
ATOM    932  OD2 ASP H 182     350.298 280.794 328.815  1.00 50.00           O  
ATOM    933  C   ASP H 182     350.672 276.491 326.650  1.00 50.00           C  
ATOM    934  O   ASP H 182     351.857 276.214 326.811  1.00 50.00           O  
ATOM    935  N   THR H 183     349.713 275.568 326.620  1.00 50.00           N  
ATOM    936  CA  THR H 183     350.004 274.156 326.860  1.00 50.00           C  
ATOM    937  CB  THR H 183     349.283 273.678 328.130  1.00 50.00           C  
ATOM    938  OG1 THR H 183     347.870 273.850 327.972  1.00 50.00           O  
ATOM    939  CG2 THR H 183     349.757 274.470 329.340  1.00 50.00           C  
ATOM    940  C   THR H 183     349.659 273.211 325.706  1.00 50.00           C  
ATOM    941  O   THR H 183     349.907 272.013 325.818  1.00 50.00           O  
ATOM    942  N   ALA H 184     349.108 273.734 324.607  1.00 50.00           N  
ATOM    943  CA  ALA H 184     348.790 272.911 323.437  1.00 50.00           C  
ATOM    944  CB  ALA H 184     348.157 273.747 322.337  1.00 50.00           C  
ATOM    945  C   ALA H 184     350.072 272.244 322.929  1.00 50.00           C  
ATOM    946  O   ALA H 184     350.965 272.929 322.432  1.00 50.00           O  
ATOM    947  N   PRO H 185     350.180 270.914 323.081  1.00 50.00           N  
ATOM    948  CA  PRO H 185     351.458 270.246 322.848  1.00 50.00           C  
ATOM    949  CB  PRO H 185     351.331 268.983 323.693  1.00 50.00           C  
ATOM    950  CG  PRO H 185     349.879 268.655 323.634  1.00 50.00           C  
ATOM    951  CD  PRO H 185     349.149 269.967 323.549  1.00 50.00           C  
ATOM    952  C   PRO H 185     351.734 269.885 321.387  1.00 50.00           C  
ATOM    953  O   PRO H 185     350.822 269.506 320.644  1.00 50.00           O  
ATOM    954  N   HIS H 186     352.997 270.009 320.996  1.00 50.00           N  
ATOM    955  CA  HIS H 186     353.479 269.471 319.724  1.00 50.00           C  
ATOM    956  CB  HIS H 186     354.656 270.291 319.198  1.00 50.00           C  
ATOM    957  CG  HIS H 186     354.385 271.761 319.121  1.00 50.00           C  
ATOM    958  ND1 HIS H 186     354.760 272.639 320.113  1.00 50.00           N  
ATOM    959  CE1 HIS H 186     354.388 273.863 319.781  1.00 50.00           C  
ATOM    960  NE2 HIS H 186     353.784 273.809 318.608  1.00 50.00           N  
ATOM    961  CD2 HIS H 186     353.768 272.505 318.175  1.00 50.00           C  
ATOM    962  C   HIS H 186     353.903 268.005 319.856  1.00 50.00           C  
ATOM    963  O   HIS H 186     353.929 267.287 318.858  1.00 50.00           O  
ATOM    964  N   ILE H 187     354.248 267.576 321.073  1.00 50.00           N  
ATOM    965  CA  ILE H 187     354.691 266.208 321.337  1.00 50.00           C  
ATOM    966  CB  ILE H 187     356.191 266.165 321.698  1.00 50.00           C  
ATOM    967  CG1 ILE H 187     357.026 266.755 320.552  1.00 50.00           C  
ATOM    968  CD1 ILE H 187     358.483 266.970 320.892  1.00 50.00           C  
ATOM    969  CG2 ILE H 187     356.633 264.737 322.012  1.00 50.00           C  
ATOM    970  C   ILE H 187     353.864 265.650 322.492  1.00 50.00           C  
ATOM    971  O   ILE H 187     353.789 266.267 323.562  1.00 50.00           O  
ATOM    972  N   VAL H 188     353.259 264.484 322.268  1.00 50.00           N  
ATOM    973  CA  VAL H 188     352.397 263.853 323.259  1.00 50.00           C  
ATOM    974  CB  VAL H 188     350.948 263.738 322.744  1.00 50.00           C  
ATOM    975  CG1 VAL H 188     350.078 262.954 323.724  1.00 50.00           C  
ATOM    976  CG2 VAL H 188     350.371 265.128 322.508  1.00 50.00           C  
ATOM    977  C   VAL H 188     352.941 262.475 323.619  1.00 50.00           C  
ATOM    978  O   VAL H 188     353.084 261.612 322.749  1.00 50.00           O  
ATOM    979  N   VAL H 189     353.245 262.290 324.903  1.00 50.00           N  
ATOM    980  CA  VAL H 189     353.602 260.974 325.440  1.00 50.00           C  
ATOM    981  CB  VAL H 189     354.856 261.042 326.334  1.00 50.00           C  
ATOM    982  CG1 VAL H 189     355.371 259.641 326.640  1.00 50.00           C  
ATOM    983  CG2 VAL H 189     355.942 261.866 325.656  1.00 50.00           C  
ATOM    984  C   VAL H 189     352.407 260.470 326.241  1.00 50.00           C  
ATOM    985  O   VAL H 189     351.762 261.245 326.956  1.00 50.00           O  
ATOM    986  N   ALA H 190     352.083 259.188 326.092  1.00 50.00           N  
ATOM    987  CA  ALA H 190     350.914 258.656 326.785  1.00 50.00           C  
ATOM    988  CB  ALA H 190     349.637 259.112 326.086  1.00 50.00           C  
ATOM    989  C   ALA H 190     350.926 257.149 326.894  1.00 50.00           C  
ATOM    990  O   ALA H 190     351.705 256.471 326.220  1.00 50.00           O  
ATOM    991  N   THR H 191     350.056 256.658 327.774  1.00 50.00           N  
ATOM    992  CA  THR H 191     349.700 255.241 327.852  1.00 50.00           C  
ATOM    993  CB  THR H 191     349.337 254.835 329.291  1.00 50.00           C  
ATOM    994  OG1 THR H 191     348.315 255.704 329.783  1.00 50.00           O  
ATOM    995  CG2 THR H 191     350.552 254.933 330.218  1.00 50.00           C  
ATOM    996  C   THR H 191     348.498 254.999 326.927  1.00 50.00           C  
ATOM    997  O   THR H 191     347.682 255.911 326.716  1.00 50.00           O  
ATOM    998  N   PRO H 192     348.374 253.781 326.369  1.00 50.00           N  
ATOM    999  CA  PRO H 192     347.357 253.556 325.338  1.00 50.00           C  
ATOM   1000  CB  PRO H 192     347.564 252.087 324.952  1.00 50.00           C  
ATOM   1001  CG  PRO H 192     348.270 251.469 326.106  1.00 50.00           C  
ATOM   1002  CD  PRO H 192     349.147 252.556 326.642  1.00 50.00           C  
ATOM   1003  C   PRO H 192     345.908 253.806 325.769  1.00 50.00           C  
ATOM   1004  O   PRO H 192     345.108 254.272 324.957  1.00 50.00           O  
ATOM   1005  N   GLY H 193     345.585 253.531 327.032  1.00 50.00           N  
ATOM   1006  CA  GLY H 193     344.214 253.654 327.522  1.00 50.00           C  
ATOM   1007  C   GLY H 193     343.681 255.072 327.462  1.00 50.00           C  
ATOM   1008  O   GLY H 193     342.626 255.329 326.864  1.00 50.00           O  
ATOM   1009  N   ARG H 194     344.415 255.997 328.071  1.00 50.00           N  
ATOM   1010  CA  ARG H 194     343.964 257.380 328.148  1.00 50.00           C  
ATOM   1011  CB  ARG H 194     344.742 258.167 329.209  1.00 50.00           C  
ATOM   1012  CG  ARG H 194     344.390 259.650 329.299  1.00 50.00           C  
ATOM   1013  CD  ARG H 194     342.903 259.885 329.506  1.00 50.00           C  
ATOM   1014  NE  ARG H 194     342.506 259.498 330.858  1.00 50.00           N  
ATOM   1015  CZ  ARG H 194     342.481 260.311 331.909  1.00 50.00           C  
ATOM   1016  NH1 ARG H 194     342.830 261.582 331.803  1.00 50.00           N  
ATOM   1017  NH2 ARG H 194     342.098 259.841 333.080  1.00 50.00           N  
ATOM   1018  C   ARG H 194     344.039 258.098 326.805  1.00 50.00           C  
ATOM   1019  O   ARG H 194     343.141 258.875 326.471  1.00 50.00           O  
ATOM   1020  N   LEU H 195     345.097 257.850 326.037  1.00 50.00           N  
ATOM   1021  CA  LEU H 195     345.234 258.510 324.741  1.00 50.00           C  
ATOM   1022  CB  LEU H 195     346.604 258.243 324.121  1.00 50.00           C  
ATOM   1023  CG  LEU H 195     346.887 259.015 322.824  1.00 50.00           C  
ATOM   1024  CD1 LEU H 195     346.600 260.505 322.942  1.00 50.00           C  
ATOM   1025  CD2 LEU H 195     348.330 258.793 322.413  1.00 50.00           C  
ATOM   1026  C   LEU H 195     344.119 258.095 323.785  1.00 50.00           C  
ATOM   1027  O   LEU H 195     343.626 258.920 323.011  1.00 50.00           O  
ATOM   1028  N   LYS H 196     343.706 256.832 323.861  1.00 50.00           N  
ATOM   1029  CA  LYS H 196     342.528 256.389 323.116  1.00 50.00           C  
ATOM   1030  CB  LYS H 196     342.353 254.882 323.254  1.00 50.00           C  
ATOM   1031  CG  LYS H 196     341.203 254.322 322.463  1.00 50.00           C  
ATOM   1032  CD  LYS H 196     340.660 253.045 323.072  1.00 50.00           C  
ATOM   1033  CE  LYS H 196     339.144 253.032 323.020  1.00 50.00           C  
ATOM   1034  NZ  LYS H 196     338.376 254.099 323.715  1.00 50.00           N  
ATOM   1035  C   LYS H 196     341.261 257.099 323.598  1.00 50.00           C  
ATOM   1036  O   LYS H 196     340.422 257.491 322.779  1.00 50.00           O  
ATOM   1037  N   ALA H 197     341.131 257.262 324.916  1.00 50.00           N  
ATOM   1038  CA  ALA H 197     340.000 258.018 325.478  1.00 50.00           C  
ATOM   1039  CB  ALA H 197     339.929 257.845 326.988  1.00 50.00           C  
ATOM   1040  C   ALA H 197     340.030 259.506 325.110  1.00 50.00           C  
ATOM   1041  O   ALA H 197     339.014 260.182 325.231  1.00 50.00           O  
ATOM   1042  N   LEU H 198     341.187 260.013 324.683  1.00 50.00           N  
ATOM   1043  CA  LEU H 198     341.296 261.375 324.172  1.00 50.00           C  
ATOM   1044  CB  LEU H 198     342.683 261.949 324.462  1.00 50.00           C  
ATOM   1045  CG  LEU H 198     343.023 262.203 325.933  1.00 50.00           C  
ATOM   1046  CD1 LEU H 198     344.485 262.606 326.074  1.00 50.00           C  
ATOM   1047  CD2 LEU H 198     342.112 263.267 326.530  1.00 50.00           C  
ATOM   1048  C   LEU H 198     340.997 261.477 322.678  1.00 50.00           C  
ATOM   1049  O   LEU H 198     340.445 262.488 322.235  1.00 50.00           O  
ATOM   1050  N   VAL H 199     341.361 260.451 321.914  1.00 50.00           N  
ATOM   1051  CA  VAL H 199     341.103 260.447 320.475  1.00 50.00           C  
ATOM   1052  CB  VAL H 199     341.929 259.356 319.762  1.00 50.00           C  
ATOM   1053  CG1 VAL H 199     341.559 259.261 318.284  1.00 50.00           C  
ATOM   1054  CG2 VAL H 199     343.417 259.648 319.902  1.00 50.00           C  
ATOM   1055  C   VAL H 199     339.610 260.251 320.203  1.00 50.00           C  
ATOM   1056  O   VAL H 199     339.031 260.940 319.354  1.00 50.00           O  
ATOM   1057  N   ARG H 200     338.989 259.343 320.948  1.00 50.00           N  
ATOM   1058  CA  ARG H 200     337.609 258.950 320.674  1.00 50.00           C  
ATOM   1059  CB  ARG H 200     337.313 257.566 321.259  1.00 50.00           C  
ATOM   1060  CG  ARG H 200     336.145 256.889 320.560  1.00 50.00           C  
ATOM   1061  CD  ARG H 200     335.974 255.448 320.993  1.00 50.00           C  
ATOM   1062  NE  ARG H 200     334.917 255.305 321.959  1.00 50.00           N  
ATOM   1063  CZ  ARG H 200     334.545 254.160 322.498  1.00 50.00           C  
ATOM   1064  NH1 ARG H 200     335.144 253.001 322.165  1.00 50.00           N  
ATOM   1065  NH2 ARG H 200     333.528 254.169 323.357  1.00 50.00           N  
ATOM   1066  C   ARG H 200     336.579 259.966 321.171  1.00 50.00           C  
ATOM   1067  O   ARG H 200     335.473 260.035 320.634  1.00 50.00           O  
ATOM   1068  N   GLU H 201     336.943 260.746 322.191  1.00 50.00           N  
ATOM   1069  CA  GLU H 201     336.134 261.889 322.627  1.00 50.00           C  
ATOM   1070  CB  GLU H 201     336.143 261.995 324.161  1.00 50.00           C  
ATOM   1071  CG  GLU H 201     335.420 260.867 324.889  1.00 50.00           C  
ATOM   1072  CD  GLU H 201     333.949 260.763 324.527  1.00 50.00           C  
ATOM   1073  OE1 GLU H 201     333.631 260.122 323.502  1.00 50.00           O  
ATOM   1074  OE2 GLU H 201     333.112 261.316 325.270  1.00 50.00           O  
ATOM   1075  C   GLU H 201     336.610 263.208 321.997  1.00 50.00           C  
ATOM   1076  O   GLU H 201     336.188 264.288 322.424  1.00 50.00           O  
ATOM   1077  N   LYS H 202     337.503 263.116 321.005  1.00 50.00           N  
ATOM   1078  CA  LYS H 202     337.962 264.261 320.213  1.00 50.00           C  
ATOM   1079  CB  LYS H 202     336.874 264.664 319.210  1.00 50.00           C  
ATOM   1080  CG  LYS H 202     336.178 263.459 318.602  1.00 50.00           C  
ATOM   1081  CD  LYS H 202     335.414 263.822 317.340  1.00 50.00           C  
ATOM   1082  CE  LYS H 202     334.626 262.636 316.810  1.00 50.00           C  
ATOM   1083  NZ  LYS H 202     335.500 261.508 316.377  1.00 50.00           N  
ATOM   1084  C   LYS H 202     338.428 265.443 321.058  1.00 50.00           C  
ATOM   1085  O   LYS H 202     338.214 266.601 320.704  1.00 50.00           O  
ATOM   1086  N   TYR H 203     339.077 265.127 322.176  1.00 50.00           N  
ATOM   1087  CA  TYR H 203     339.812 266.123 322.940  1.00 50.00           C  
ATOM   1088  CB  TYR H 203     339.988 265.663 324.389  1.00 50.00           C  
ATOM   1089  CG  TYR H 203     338.686 265.504 325.143  1.00 50.00           C  
ATOM   1090  CD1 TYR H 203     337.619 266.389 324.947  1.00 50.00           C  
ATOM   1091  CE1 TYR H 203     336.433 266.249 325.648  1.00 50.00           C  
ATOM   1092  CZ  TYR H 203     336.292 265.216 326.557  1.00 50.00           C  
ATOM   1093  OH  TYR H 203     335.115 265.072 327.249  1.00 50.00           O  
ATOM   1094  CE2 TYR H 203     337.330 264.328 326.771  1.00 50.00           C  
ATOM   1095  CD2 TYR H 203     338.517 264.475 326.069  1.00 50.00           C  
ATOM   1096  C   TYR H 203     341.168 266.422 322.313  1.00 50.00           C  
ATOM   1097  O   TYR H 203     341.745 267.478 322.576  1.00 50.00           O  
ATOM   1098  N   ILE H 204     341.667 265.506 321.484  1.00 50.00           N  
ATOM   1099  CA  ILE H 204     342.944 265.676 320.797  1.00 50.00           C  
ATOM   1100  CB  ILE H 204     344.025 264.739 321.388  1.00 50.00           C  
ATOM   1101  CG1 ILE H 204     345.423 265.161 320.922  1.00 50.00           C  
ATOM   1102  CD1 ILE H 204     346.538 264.506 321.707  1.00 50.00           C  
ATOM   1103  CG2 ILE H 204     343.756 263.275 321.041  1.00 50.00           C  
ATOM   1104  C   ILE H 204     342.747 265.420 319.308  1.00 50.00           C  
ATOM   1105  O   ILE H 204     341.882 264.634 318.916  1.00 50.00           O  
ATOM   1106  N   ASP H 205     343.544 266.097 318.489  1.00 50.00           N  
ATOM   1107  CA  ASP H 205     343.511 265.928 317.043  1.00 50.00           C  
ATOM   1108  CB  ASP H 205     343.275 267.275 316.355  1.00 50.00           C  
ATOM   1109  CG  ASP H 205     343.359 267.188 314.834  1.00 50.00           C  
ATOM   1110  OD1 ASP H 205     342.949 266.153 314.262  1.00 50.00           O  
ATOM   1111  OD2 ASP H 205     343.844 268.150 314.208  1.00 50.00           O  
ATOM   1112  C   ASP H 205     344.839 265.330 316.598  1.00 50.00           C  
ATOM   1113  O   ASP H 205     345.887 265.939 316.805  1.00 50.00           O  
ATOM   1114  N   LEU H 206     344.786 264.146 315.988  1.00 50.00           N  
ATOM   1115  CA  LEU H 206     345.977 263.463 315.486  1.00 50.00           C  
ATOM   1116  CB  LEU H 206     346.098 262.089 316.153  1.00 50.00           C  
ATOM   1117  CG  LEU H 206     346.323 262.139 317.666  1.00 50.00           C  
ATOM   1118  CD1 LEU H 206     346.314 260.734 318.250  1.00 50.00           C  
ATOM   1119  CD2 LEU H 206     347.627 262.847 318.022  1.00 50.00           C  
ATOM   1120  C   LEU H 206     345.994 263.332 313.967  1.00 50.00           C  
ATOM   1121  O   LEU H 206     346.635 262.437 313.431  1.00 50.00           O  
ATOM   1122  N   SER H 207     345.322 264.254 313.275  1.00 50.00           N  
ATOM   1123  CA  SER H 207     345.311 264.273 311.809  1.00 50.00           C  
ATOM   1124  CB  SER H 207     344.114 265.095 311.313  1.00 50.00           C  
ATOM   1125  OG  SER H 207     344.203 266.438 311.763  1.00 50.00           O  
ATOM   1126  C   SER H 207     346.599 264.830 311.181  1.00 50.00           C  
ATOM   1127  O   SER H 207     346.694 264.902 309.958  1.00 50.00           O  
ATOM   1128  N   HIS H 208     347.569 265.238 312.001  1.00 50.00           N  
ATOM   1129  CA  HIS H 208     348.807 265.837 311.505  1.00 50.00           C  
ATOM   1130  CB  HIS H 208     348.852 267.326 311.867  1.00 50.00           C  
ATOM   1131  CG  HIS H 208     347.590 268.078 311.565  1.00 50.00           C  
ATOM   1132  ND1 HIS H 208     346.738 268.521 312.553  1.00 50.00           N  
ATOM   1133  CE1 HIS H 208     345.722 269.159 312.000  1.00 50.00           C  
ATOM   1134  NE2 HIS H 208     345.885 269.149 310.690  1.00 50.00           N  
ATOM   1135  CD2 HIS H 208     347.052 268.487 310.392  1.00 50.00           C  
ATOM   1136  C   HIS H 208     350.063 265.163 312.057  1.00 50.00           C  
ATOM   1137  O   HIS H 208     351.161 265.711 311.919  1.00 50.00           O  
ATOM   1138  N   VAL H 209     349.925 263.983 312.657  1.00 50.00           N  
ATOM   1139  CA  VAL H 209     351.069 263.307 313.257  1.00 50.00           C  
ATOM   1140  CB  VAL H 209     350.637 262.092 314.098  1.00 50.00           C  
ATOM   1141  CG1 VAL H 209     351.840 261.280 314.569  1.00 50.00           C  
ATOM   1142  CG2 VAL H 209     349.820 262.558 315.289  1.00 50.00           C  
ATOM   1143  C   VAL H 209     352.034 262.866 312.161  1.00 50.00           C  
ATOM   1144  O   VAL H 209     351.631 262.234 311.189  1.00 50.00           O  
ATOM   1145  N   LYS H 210     353.299 263.240 312.316  1.00 50.00           N  
ATOM   1146  CA  LYS H 210     354.358 262.840 311.391  1.00 50.00           C  
ATOM   1147  CB  LYS H 210     355.155 264.066 310.953  1.00 50.00           C  
ATOM   1148  CG  LYS H 210     354.271 265.247 310.588  1.00 50.00           C  
ATOM   1149  CD  LYS H 210     355.022 266.320 309.823  1.00 50.00           C  
ATOM   1150  CE  LYS H 210     354.142 267.540 309.594  1.00 50.00           C  
ATOM   1151  NZ  LYS H 210     352.945 267.242 308.757  1.00 50.00           N  
ATOM   1152  C   LYS H 210     355.295 261.792 311.986  1.00 50.00           C  
ATOM   1153  O   LYS H 210     355.992 261.117 311.234  1.00 50.00           O  
ATOM   1154  N   ASN H 211     355.319 261.662 313.314  1.00 50.00           N  
ATOM   1155  CA  ASN H 211     356.176 260.699 313.997  1.00 50.00           C  
ATOM   1156  CB  ASN H 211     357.320 261.423 314.708  1.00 50.00           C  
ATOM   1157  CG  ASN H 211     358.222 262.182 313.749  1.00 50.00           C  
ATOM   1158  OD1 ASN H 211     358.633 263.309 314.027  1.00 50.00           O  
ATOM   1159  ND2 ASN H 211     358.535 261.566 312.615  1.00 50.00           N  
ATOM   1160  C   ASN H 211     355.342 259.927 315.007  1.00 50.00           C  
ATOM   1161  O   ASN H 211     354.721 260.526 315.892  1.00 50.00           O  
ATOM   1162  N   PHE H 212     355.321 258.604 314.863  1.00 50.00           N  
ATOM   1163  CA  PHE H 212     354.596 257.715 315.759  1.00 50.00           C  
ATOM   1164  CB  PHE H 212     353.501 256.965 314.995  1.00 50.00           C  
ATOM   1165  CG  PHE H 212     352.444 256.377 315.880  1.00 50.00           C  
ATOM   1166  CD1 PHE H 212     352.637 255.143 316.497  1.00 50.00           C  
ATOM   1167  CE1 PHE H 212     351.659 254.602 317.318  1.00 50.00           C  
ATOM   1168  CZ  PHE H 212     350.471 255.289 317.525  1.00 50.00           C  
ATOM   1169  CE2 PHE H 212     350.274 256.522 316.920  1.00 50.00           C  
ATOM   1170  CD2 PHE H 212     351.249 257.057 316.100  1.00 50.00           C  
ATOM   1171  C   PHE H 212     355.592 256.736 316.367  1.00 50.00           C  
ATOM   1172  O   PHE H 212     356.216 255.951 315.652  1.00 50.00           O  
ATOM   1173  N   VAL H 213     355.738 256.792 317.685  1.00 50.00           N  
ATOM   1174  CA  VAL H 213     356.715 255.995 318.408  1.00 50.00           C  
ATOM   1175  CB  VAL H 213     357.713 256.887 319.173  1.00 50.00           C  
ATOM   1176  CG1 VAL H 213     358.770 256.036 319.870  1.00 50.00           C  
ATOM   1177  CG2 VAL H 213     358.369 257.890 318.230  1.00 50.00           C  
ATOM   1178  C   VAL H 213     355.991 255.080 319.387  1.00 50.00           C  
ATOM   1179  O   VAL H 213     355.076 255.514 320.091  1.00 50.00           O  
ATOM   1180  N   ILE H 214     356.399 253.810 319.406  1.00 50.00           N  
ATOM   1181  CA  ILE H 214     355.919 252.846 320.391  1.00 50.00           C  
ATOM   1182  CB  ILE H 214     355.114 251.703 319.736  1.00 50.00           C  
ATOM   1183  CG1 ILE H 214     353.945 252.275 318.917  1.00 50.00           C  
ATOM   1184  CD1 ILE H 214     353.062 251.228 318.277  1.00 50.00           C  
ATOM   1185  CG2 ILE H 214     354.598 250.737 320.799  1.00 50.00           C  
ATOM   1186  C   ILE H 214     357.136 252.290 321.121  1.00 50.00           C  
ATOM   1187  O   ILE H 214     357.925 251.538 320.547  1.00 50.00           O  
ATOM   1188  N   ASP H 215     357.289 252.675 322.383  1.00 50.00           N  
ATOM   1189  CA  ASP H 215     358.329 252.139 323.243  1.00 50.00           C  
ATOM   1190  CB  ASP H 215     358.808 253.196 324.237  1.00 50.00           C  
ATOM   1191  CG  ASP H 215     360.115 252.812 324.922  1.00 50.00           C  
ATOM   1192  OD1 ASP H 215     360.823 251.906 324.422  1.00 50.00           O  
ATOM   1193  OD2 ASP H 215     360.438 253.421 325.963  1.00 50.00           O  
ATOM   1194  C   ASP H 215     357.812 250.907 323.981  1.00 50.00           C  
ATOM   1195  O   ASP H 215     356.626 250.819 324.308  1.00 50.00           O  
ATOM   1196  N   GLU H 216     358.717 249.959 324.227  1.00 50.00           N  
ATOM   1197  CA  GLU H 216     358.366 248.639 324.764  1.00 50.00           C  
ATOM   1198  CB  GLU H 216     357.889 248.741 326.222  1.00 50.00           C  
ATOM   1199  CG  GLU H 216     358.802 249.549 327.135  1.00 50.00           C  
ATOM   1200  CD  GLU H 216     360.143 248.883 327.425  1.00 50.00           C  
ATOM   1201  OE1 GLU H 216     360.333 247.694 327.091  1.00 50.00           O  
ATOM   1202  OE2 GLU H 216     361.019 249.563 327.999  1.00 50.00           O  
ATOM   1203  C   GLU H 216     357.298 247.998 323.877  1.00 50.00           C  
ATOM   1204  O   GLU H 216     356.272 247.498 324.360  1.00 50.00           O  
ATOM   1205  N   CYS H 217     357.547 248.032 322.570  1.00 50.00           N  
ATOM   1206  CA  CYS H 217     356.526 247.659 321.586  1.00 50.00           C  
ATOM   1207  CB  CYS H 217     357.010 247.962 320.166  1.00 50.00           C  
ATOM   1208  SG  CYS H 217     358.545 247.117 319.738  1.00 50.00           S  
ATOM   1209  C   CYS H 217     356.099 246.196 321.692  1.00 50.00           C  
ATOM   1210  O   CYS H 217     354.954 245.870 321.385  1.00 50.00           O  
ATOM   1211  N   ASP H 218     357.007 245.326 322.125  1.00 50.00           N  
ATOM   1212  CA  ASP H 218     356.677 243.909 322.286  1.00 50.00           C  
ATOM   1213  CB  ASP H 218     357.924 243.081 322.603  1.00 50.00           C  
ATOM   1214  CG  ASP H 218     358.525 243.422 323.947  1.00 50.00           C  
ATOM   1215  OD1 ASP H 218     358.565 244.627 324.279  1.00 50.00           O  
ATOM   1216  OD2 ASP H 218     358.954 242.497 324.659  1.00 50.00           O  
ATOM   1217  C   ASP H 218     355.594 243.678 323.342  1.00 50.00           C  
ATOM   1218  O   ASP H 218     354.720 242.831 323.153  1.00 50.00           O  
ATOM   1219  N   LYS H 219     355.640 244.446 324.429  1.00 50.00           N  
ATOM   1220  CA  LYS H 219     354.622 244.354 325.471  1.00 50.00           C  
ATOM   1221  CB  LYS H 219     355.124 244.962 326.779  1.00 50.00           C  
ATOM   1222  CG  LYS H 219     354.190 244.760 327.969  1.00 50.00           C  
ATOM   1223  CD  LYS H 219     354.032 243.302 328.388  1.00 50.00           C  
ATOM   1224  CE  LYS H 219     355.314 242.725 328.966  1.00 50.00           C  
ATOM   1225  NZ  LYS H 219     355.177 241.264 329.214  1.00 50.00           N  
ATOM   1226  C   LYS H 219     353.342 245.064 325.040  1.00 50.00           C  
ATOM   1227  O   LYS H 219     352.236 244.591 325.337  1.00 50.00           O  
ATOM   1228  N   VAL H 220     353.493 246.198 324.358  1.00 50.00           N  
ATOM   1229  CA  VAL H 220     352.338 246.984 323.924  1.00 50.00           C  
ATOM   1230  CB  VAL H 220     352.785 248.352 323.361  1.00 50.00           C  
ATOM   1231  CG1 VAL H 220     351.619 249.098 322.735  1.00 50.00           C  
ATOM   1232  CG2 VAL H 220     353.405 249.201 324.467  1.00 50.00           C  
ATOM   1233  C   VAL H 220     351.483 246.205 322.910  1.00 50.00           C  
ATOM   1234  O   VAL H 220     350.257 246.280 322.944  1.00 50.00           O  
ATOM   1235  N   LEU H 221     352.133 245.441 322.039  1.00 50.00           N  
ATOM   1236  CA  LEU H 221     351.435 244.727 320.970  1.00 50.00           C  
ATOM   1237  CB  LEU H 221     352.270 244.763 319.685  1.00 50.00           C  
ATOM   1238  CG  LEU H 221     352.573 246.155 319.117  1.00 50.00           C  
ATOM   1239  CD1 LEU H 221     353.557 246.050 317.962  1.00 50.00           C  
ATOM   1240  CD2 LEU H 221     351.303 246.871 318.674  1.00 50.00           C  
ATOM   1241  C   LEU H 221     351.048 243.285 321.298  1.00 50.00           C  
ATOM   1242  O   LEU H 221     350.238 242.712 320.577  1.00 50.00           O  
ATOM   1243  N   GLU H 222     351.618 242.680 322.344  1.00 50.00           N  
ATOM   1244  CA  GLU H 222     351.169 241.335 322.741  1.00 50.00           C  
ATOM   1245  CB  GLU H 222     352.297 240.508 323.361  1.00 50.00           C  
ATOM   1246  CG  GLU H 222     352.383 240.522 324.880  1.00 50.00           C  
ATOM   1247  CD  GLU H 222     353.643 239.849 325.386  1.00 50.00           C  
ATOM   1248  OE1 GLU H 222     353.836 238.649 325.094  1.00 50.00           O  
ATOM   1249  OE2 GLU H 222     354.441 240.515 326.075  1.00 50.00           O  
ATOM   1250  C   GLU H 222     349.957 241.383 323.666  1.00 50.00           C  
ATOM   1251  O   GLU H 222     349.106 240.501 323.595  1.00 50.00           O  
ATOM   1252  N   GLU H 223     349.902 242.372 324.558  1.00 50.00           N  
ATOM   1253  CA  GLU H 223     348.693 242.607 325.346  1.00 50.00           C  
ATOM   1254  CB  GLU H 223     348.974 243.574 326.492  1.00 50.00           C  
ATOM   1255  CG  GLU H 223     347.781 243.855 327.405  1.00 50.00           C  
ATOM   1256  CD  GLU H 223     347.616 242.869 328.561  1.00 50.00           C  
ATOM   1257  OE1 GLU H 223     348.594 242.193 328.949  1.00 50.00           O  
ATOM   1258  OE2 GLU H 223     346.489 242.778 329.091  1.00 50.00           O  
ATOM   1259  C   GLU H 223     347.631 243.194 324.429  1.00 50.00           C  
ATOM   1260  O   GLU H 223     347.859 244.235 323.821  1.00 50.00           O  
ATOM   1261  N   LEU H 224     346.474 242.544 324.369  1.00 50.00           N  
ATOM   1262  CA  LEU H 224     345.492 242.814 323.320  1.00 50.00           C  
ATOM   1263  CB  LEU H 224     344.595 241.595 323.110  1.00 50.00           C  
ATOM   1264  CG  LEU H 224     343.502 241.740 322.047  1.00 50.00           C  
ATOM   1265  CD1 LEU H 224     344.102 241.950 320.662  1.00 50.00           C  
ATOM   1266  CD2 LEU H 224     342.593 240.529 322.077  1.00 50.00           C  
ATOM   1267  C   LEU H 224     344.642 244.055 323.573  1.00 50.00           C  
ATOM   1268  O   LEU H 224     344.224 244.693 322.620  1.00 50.00           O  
ATOM   1269  N   ASP H 225     344.407 244.402 324.836  1.00 50.00           N  
ATOM   1270  CA  ASP H 225     343.709 245.650 325.131  1.00 50.00           C  
ATOM   1271  CB  ASP H 225     343.269 245.706 326.596  1.00 50.00           C  
ATOM   1272  CG  ASP H 225     342.010 244.892 326.861  1.00 50.00           C  
ATOM   1273  OD1 ASP H 225     341.310 244.546 325.896  1.00 50.00           O  
ATOM   1274  OD2 ASP H 225     341.718 244.614 328.045  1.00 50.00           O  
ATOM   1275  C   ASP H 225     344.557 246.856 324.761  1.00 50.00           C  
ATOM   1276  O   ASP H 225     344.030 247.846 324.254  1.00 50.00           O  
ATOM   1277  N   MET H 226     345.864 246.762 324.981  1.00 50.00           N  
ATOM   1278  CA  MET H 226     346.773 247.819 324.548  1.00 50.00           C  
ATOM   1279  CB  MET H 226     348.140 247.675 325.220  1.00 50.00           C  
ATOM   1280  CG  MET H 226     348.093 247.849 326.729  1.00 50.00           C  
ATOM   1281  SD  MET H 226     349.706 248.199 327.458  1.00 50.00           S  
ATOM   1282  CE  MET H 226     350.581 246.669 327.141  1.00 50.00           C  
ATOM   1283  C   MET H 226     346.914 247.861 323.025  1.00 50.00           C  
ATOM   1284  O   MET H 226     347.067 248.947 322.461  1.00 50.00           O  
ATOM   1285  N   ARG H 227     346.858 246.704 322.360  1.00 50.00           N  
ATOM   1286  CA  ARG H 227     346.960 246.681 320.890  1.00 50.00           C  
ATOM   1287  CB  ARG H 227     347.164 245.254 320.356  1.00 50.00           C  
ATOM   1288  CG  ARG H 227     347.362 245.202 318.843  1.00 50.00           C  
ATOM   1289  CD  ARG H 227     347.346 243.793 318.285  1.00 50.00           C  
ATOM   1290  NE  ARG H 227     347.352 243.793 316.820  1.00 50.00           N  
ATOM   1291  CZ  ARG H 227     347.716 242.773 316.040  1.00 50.00           C  
ATOM   1292  NH1 ARG H 227     348.149 241.617 316.550  1.00 50.00           N  
ATOM   1293  NH2 ARG H 227     347.669 242.916 314.716  1.00 50.00           N  
ATOM   1294  C   ARG H 227     345.743 247.339 320.233  1.00 50.00           C  
ATOM   1295  O   ARG H 227     345.890 248.102 319.280  1.00 50.00           O  
ATOM   1296  N   ARG H 228     344.552 247.045 320.749  1.00 50.00           N  
ATOM   1297  CA  ARG H 228     343.328 247.642 320.222  1.00 50.00           C  
ATOM   1298  CB  ARG H 228     342.125 247.102 320.978  1.00 50.00           C  
ATOM   1299  CG  ARG H 228     341.871 245.604 320.872  1.00 50.00           C  
ATOM   1300  CD  ARG H 228     340.781 245.211 321.820  1.00 50.00           C  
ATOM   1301  NE  ARG H 228     340.381 243.826 321.632  1.00 50.00           N  
ATOM   1302  CZ  ARG H 228     339.993 242.999 322.604  1.00 50.00           C  
ATOM   1303  NH1 ARG H 228     339.896 243.451 323.865  1.00 50.00           N  
ATOM   1304  NH2 ARG H 228     339.640 241.743 322.330  1.00 50.00           N  
ATOM   1305  C   ARG H 228     343.383 249.169 320.349  1.00 50.00           C  
ATOM   1306  O   ARG H 228     343.090 249.896 319.387  1.00 50.00           O  
ATOM   1307  N   ASP H 229     343.762 249.651 321.528  1.00 50.00           N  
ATOM   1308  CA  ASP H 229     343.828 251.100 321.753  1.00 50.00           C  
ATOM   1309  CB  ASP H 229     344.117 251.410 323.224  1.00 50.00           C  
ATOM   1310  CG  ASP H 229     343.088 250.801 324.159  1.00 50.00           C  
ATOM   1311  OD1 ASP H 229     342.103 250.213 323.663  1.00 50.00           O  
ATOM   1312  OD2 ASP H 229     343.280 250.881 325.391  1.00 50.00           O  
ATOM   1313  C   ASP H 229     344.883 251.732 320.846  1.00 50.00           C  
ATOM   1314  O   ASP H 229     344.613 252.732 320.184  1.00 50.00           O  
ATOM   1315  N   VAL H 230     346.065 251.126 320.799  1.00 50.00           N  
ATOM   1316  CA  VAL H 230     347.152 251.638 319.965  1.00 50.00           C  
ATOM   1317  CB  VAL H 230     348.462 250.840 320.200  1.00 50.00           C  
ATOM   1318  CG1 VAL H 230     349.409 250.921 319.009  1.00 50.00           C  
ATOM   1319  CG2 VAL H 230     349.149 251.343 321.459  1.00 50.00           C  
ATOM   1320  C   VAL H 230     346.761 251.672 318.486  1.00 50.00           C  
ATOM   1321  O   VAL H 230     347.097 252.625 317.789  1.00 50.00           O  
ATOM   1322  N   GLN H 231     346.051 250.649 318.023  1.00 50.00           N  
ATOM   1323  CA  GLN H 231     345.599 250.597 316.631  1.00 50.00           C  
ATOM   1324  CB  GLN H 231     345.129 249.188 316.245  1.00 50.00           C  
ATOM   1325  CG  GLN H 231     346.253 248.195 316.000  1.00 50.00           C  
ATOM   1326  CD  GLN H 231     345.795 246.882 315.380  1.00 50.00           C  
ATOM   1327  OE1 GLN H 231     346.483 245.869 315.494  1.00 50.00           O  
ATOM   1328  NE2 GLN H 231     344.641 246.891 314.718  1.00 50.00           N  
ATOM   1329  C   GLN H 231     344.481 251.603 316.362  1.00 50.00           C  
ATOM   1330  O   GLN H 231     344.369 252.115 315.243  1.00 50.00           O  
ATOM   1331  N   GLU H 232     343.651 251.874 317.365  1.00 50.00           N  
ATOM   1332  CA  GLU H 232     342.662 252.933 317.239  1.00 50.00           C  
ATOM   1333  CB  GLU H 232     341.671 252.904 318.399  1.00 50.00           C  
ATOM   1334  CG  GLU H 232     340.721 254.101 318.380  1.00 50.00           C  
ATOM   1335  CD  GLU H 232     339.469 253.895 319.139  1.00 50.00           C  
ATOM   1336  OE1 GLU H 232     339.196 252.756 319.489  1.00 50.00           O  
ATOM   1337  OE2 GLU H 232     338.770 254.884 319.361  1.00 50.00           O  
ATOM   1338  C   GLU H 232     343.330 254.304 317.139  1.00 50.00           C  
ATOM   1339  O   GLU H 232     342.914 255.138 316.332  1.00 50.00           O  
ATOM   1340  N   ILE H 233     344.367 254.524 317.945  1.00 50.00           N  
ATOM   1341  CA  ILE H 233     345.150 255.753 317.876  1.00 50.00           C  
ATOM   1342  CB  ILE H 233     346.094 255.879 319.088  1.00 50.00           C  
ATOM   1343  CG1 ILE H 233     345.273 255.996 320.386  1.00 50.00           C  
ATOM   1344  CD1 ILE H 233     345.896 255.276 321.560  1.00 50.00           C  
ATOM   1345  CG2 ILE H 233     347.012 257.086 318.944  1.00 50.00           C  
ATOM   1346  C   ILE H 233     345.925 255.816 316.554  1.00 50.00           C  
ATOM   1347  O   ILE H 233     346.003 256.875 315.928  1.00 50.00           O  
ATOM   1348  N   PHE H 234     346.449 254.674 316.112  1.00 50.00           N  
ATOM   1349  CA  PHE H 234     347.243 254.600 314.887  1.00 50.00           C  
ATOM   1350  CB  PHE H 234     347.904 253.221 314.771  1.00 50.00           C  
ATOM   1351  CG  PHE H 234     348.973 253.135 313.723  1.00 50.00           C  
ATOM   1352  CD1 PHE H 234     348.654 252.819 312.402  1.00 50.00           C  
ATOM   1353  CE1 PHE H 234     349.646 252.731 311.438  1.00 50.00           C  
ATOM   1354  CZ  PHE H 234     350.968 252.939 311.792  1.00 50.00           C  
ATOM   1355  CE2 PHE H 234     351.295 253.241 313.106  1.00 50.00           C  
ATOM   1356  CD2 PHE H 234     350.303 253.332 314.063  1.00 50.00           C  
ATOM   1357  C   PHE H 234     346.414 254.906 313.637  1.00 50.00           C  
ATOM   1358  O   PHE H 234     346.966 255.314 312.622  1.00 50.00           O  
ATOM   1359  N   ARG H 235     345.098 254.708 313.709  1.00 50.00           N  
ATOM   1360  CA  ARG H 235     344.217 254.971 312.571  1.00 50.00           C  
ATOM   1361  CB  ARG H 235     343.099 253.930 312.531  1.00 50.00           C  
ATOM   1362  CG  ARG H 235     343.566 252.561 312.045  1.00 50.00           C  
ATOM   1363  CD  ARG H 235     342.472 251.498 312.025  1.00 50.00           C  
ATOM   1364  NE  ARG H 235     341.749 251.362 313.296  1.00 50.00           N  
ATOM   1365  CZ  ARG H 235     340.557 251.899 313.583  1.00 50.00           C  
ATOM   1366  NH1 ARG H 235     339.899 252.651 312.705  1.00 50.00           N  
ATOM   1367  NH2 ARG H 235     340.019 251.688 314.783  1.00 50.00           N  
ATOM   1368  C   ARG H 235     343.646 256.393 312.544  1.00 50.00           C  
ATOM   1369  O   ARG H 235     342.962 256.758 311.587  1.00 50.00           O  
ATOM   1370  N   ALA H 236     343.930 257.194 313.575  1.00 50.00           N  
ATOM   1371  CA  ALA H 236     343.582 258.621 313.563  1.00 50.00           C  
ATOM   1372  CB  ALA H 236     343.182 259.082 314.956  1.00 50.00           C  
ATOM   1373  C   ALA H 236     344.719 259.500 313.023  1.00 50.00           C  
ATOM   1374  O   ALA H 236     344.562 260.716 312.925  1.00 50.00           O  
ATOM   1375  N   THR H 237     345.843 258.872 312.668  1.00 50.00           N  
ATOM   1376  CA  THR H 237     347.032 259.553 312.170  1.00 50.00           C  
ATOM   1377  CB  THR H 237     348.296 258.982 312.838  1.00 50.00           C  
ATOM   1378  OG1 THR H 237     348.348 257.577 312.622  1.00 50.00           O  
ATOM   1379  CG2 THR H 237     348.262 259.232 314.337  1.00 50.00           C  
ATOM   1380  C   THR H 237     347.156 259.396 310.657  1.00 50.00           C  
ATOM   1381  O   THR H 237     346.605 258.454 310.082  1.00 50.00           O  
ATOM   1382  N   PRO H 238     347.875 260.322 310.000  1.00 50.00           N  
ATOM   1383  CA  PRO H 238     348.174 260.104 308.592  1.00 50.00           C  
ATOM   1384  CB  PRO H 238     349.023 261.317 308.215  1.00 50.00           C  
ATOM   1385  CG  PRO H 238     348.605 262.375 309.169  1.00 50.00           C  
ATOM   1386  CD  PRO H 238     348.293 261.661 310.446  1.00 50.00           C  
ATOM   1387  C   PRO H 238     348.951 258.815 308.372  1.00 50.00           C  
ATOM   1388  O   PRO H 238     349.770 258.416 309.211  1.00 50.00           O  
ATOM   1389  N   ARG H 239     348.658 258.168 307.257  1.00 50.00           N  
ATOM   1390  CA  ARG H 239     349.291 256.915 306.887  1.00 50.00           C  
ATOM   1391  CB  ARG H 239     348.438 256.239 305.816  1.00 50.00           C  
ATOM   1392  CG  ARG H 239     348.785 254.788 305.538  1.00 50.00           C  
ATOM   1393  CD  ARG H 239     349.517 254.647 304.226  1.00 50.00           C  
ATOM   1394  NE  ARG H 239     348.603 254.908 303.113  1.00 50.00           N  
ATOM   1395  CZ  ARG H 239     348.910 255.553 301.987  1.00 50.00           C  
ATOM   1396  NH1 ARG H 239     350.130 256.041 301.767  1.00 50.00           N  
ATOM   1397  NH2 ARG H 239     347.970 255.719 301.057  1.00 50.00           N  
ATOM   1398  C   ARG H 239     350.743 257.132 306.422  1.00 50.00           C  
ATOM   1399  O   ARG H 239     351.592 256.254 306.600  1.00 50.00           O  
ATOM   1400  N   ASP H 240     351.030 258.313 305.870  1.00 50.00           N  
ATOM   1401  CA  ASP H 240     352.378 258.665 305.415  1.00 50.00           C  
ATOM   1402  CB  ASP H 240     352.279 259.521 304.143  1.00 50.00           C  
ATOM   1403  CG  ASP H 240     353.636 259.800 303.491  1.00 50.00           C  
ATOM   1404  OD1 ASP H 240     354.669 259.255 303.939  1.00 50.00           O  
ATOM   1405  OD2 ASP H 240     353.664 260.586 302.524  1.00 50.00           O  
ATOM   1406  C   ASP H 240     353.161 259.382 306.525  1.00 50.00           C  
ATOM   1407  O   ASP H 240     353.581 260.533 306.367  1.00 50.00           O  
ATOM   1408  N   LYS H 241     353.360 258.674 307.637  1.00 50.00           N  
ATOM   1409  CA  LYS H 241     354.167 259.151 308.766  1.00 50.00           C  
ATOM   1410  CB  LYS H 241     353.311 259.257 310.036  1.00 50.00           C  
ATOM   1411  CG  LYS H 241     353.089 257.917 310.733  1.00 50.00           C  
ATOM   1412  CD  LYS H 241     351.788 257.857 311.513  1.00 50.00           C  
ATOM   1413  CE  LYS H 241     351.396 256.413 311.802  1.00 50.00           C  
ATOM   1414  NZ  LYS H 241     349.951 256.156 311.601  1.00 50.00           N  
ATOM   1415  C   LYS H 241     355.325 258.189 309.024  1.00 50.00           C  
ATOM   1416  O   LYS H 241     355.334 257.053 308.535  1.00 50.00           O  
ATOM   1417  N   GLN H 242     356.280 258.645 309.825  1.00 50.00           N  
ATOM   1418  CA  GLN H 242     357.350 257.789 310.320  1.00 50.00           C  
ATOM   1419  CB  GLN H 242     358.573 258.623 310.686  1.00 50.00           C  
ATOM   1420  CG  GLN H 242     359.783 257.806 311.118  1.00 50.00           C  
ATOM   1421  CD  GLN H 242     360.902 258.672 311.656  1.00 50.00           C  
ATOM   1422  OE1 GLN H 242     360.665 259.718 312.262  1.00 50.00           O  
ATOM   1423  NE2 GLN H 242     362.128 258.233 311.448  1.00 50.00           N  
ATOM   1424  C   GLN H 242     356.869 257.020 311.543  1.00 50.00           C  
ATOM   1425  O   GLN H 242     356.240 257.597 312.431  1.00 50.00           O  
ATOM   1426  N   VAL H 243     357.177 255.723 311.583  1.00 50.00           N  
ATOM   1427  CA  VAL H 243     356.840 254.882 312.730  1.00 50.00           C  
ATOM   1428  CB  VAL H 243     355.802 253.807 312.363  1.00 50.00           C  
ATOM   1429  CG1 VAL H 243     355.405 253.004 313.600  1.00 50.00           C  
ATOM   1430  CG2 VAL H 243     354.581 254.458 311.711  1.00 50.00           C  
ATOM   1431  C   VAL H 243     358.115 254.233 313.261  1.00 50.00           C  
ATOM   1432  O   VAL H 243     358.902 253.668 312.489  1.00 50.00           O  
ATOM   1433  N   MET H 244     358.321 254.330 314.575  1.00 50.00           N  
ATOM   1434  CA  MET H 244     359.500 253.766 315.232  1.00 50.00           C  
ATOM   1435  CB  MET H 244     360.454 254.878 315.671  1.00 50.00           C  
ATOM   1436  CG  MET H 244     360.994 255.714 314.522  1.00 50.00           C  
ATOM   1437  SD  MET H 244     362.301 256.864 314.999  1.00 50.00           S  
ATOM   1438  CE  MET H 244     361.337 258.149 315.786  1.00 50.00           C  
ATOM   1439  C   MET H 244     359.081 252.921 316.429  1.00 50.00           C  
ATOM   1440  O   MET H 244     358.167 253.296 317.172  1.00 50.00           O  
ATOM   1441  N   MET H 245     359.746 251.778 316.598  1.00 50.00           N  
ATOM   1442  CA  MET H 245     359.455 250.851 317.690  1.00 50.00           C  
ATOM   1443  CB  MET H 245     358.696 249.630 317.172  1.00 50.00           C  
ATOM   1444  CG  MET H 245     357.295 249.929 316.669  1.00 50.00           C  
ATOM   1445  SD  MET H 245     356.453 248.441 316.094  1.00 50.00           S  
ATOM   1446  CE  MET H 245     354.801 249.071 315.832  1.00 50.00           C  
ATOM   1447  C   MET H 245     360.744 250.413 318.373  1.00 50.00           C  
ATOM   1448  O   MET H 245     361.755 250.156 317.703  1.00 50.00           O  
ATOM   1449  N   PHE H 246     360.694 250.338 319.703  1.00 50.00           N  
ATOM   1450  CA  PHE H 246     361.870 250.001 320.509  1.00 50.00           C  
ATOM   1451  CB  PHE H 246     362.444 251.253 321.170  1.00 50.00           C  
ATOM   1452  CG  PHE H 246     362.862 252.314 320.197  1.00 50.00           C  
ATOM   1453  CD1 PHE H 246     361.940 253.245 319.732  1.00 50.00           C  
ATOM   1454  CE1 PHE H 246     362.314 254.224 318.829  1.00 50.00           C  
ATOM   1455  CZ  PHE H 246     363.627 254.294 318.383  1.00 50.00           C  
ATOM   1456  CE2 PHE H 246     364.560 253.374 318.840  1.00 50.00           C  
ATOM   1457  CD2 PHE H 246     364.176 252.389 319.744  1.00 50.00           C  
ATOM   1458  C   PHE H 246     361.516 248.987 321.585  1.00 50.00           C  
ATOM   1459  O   PHE H 246     360.437 249.054 322.182  1.00 50.00           O  
ATOM   1460  N   SER H 247     362.424 248.041 321.806  1.00 50.00           N  
ATOM   1461  CA  SER H 247     362.313 247.088 322.909  1.00 50.00           C  
ATOM   1462  CB  SER H 247     361.166 246.094 322.680  1.00 50.00           C  
ATOM   1463  OG  SER H 247     361.097 245.139 323.727  1.00 50.00           O  
ATOM   1464  C   SER H 247     363.626 246.334 323.056  1.00 50.00           C  
ATOM   1465  O   SER H 247     364.334 246.108 322.072  1.00 50.00           O  
ATOM   1466  N   ALA H 248     363.950 245.955 324.288  1.00 50.00           N  
ATOM   1467  CA  ALA H 248     365.104 245.099 324.546  1.00 50.00           C  
ATOM   1468  CB  ALA H 248     365.516 245.177 326.009  1.00 50.00           C  
ATOM   1469  C   ALA H 248     364.836 243.651 324.143  1.00 50.00           C  
ATOM   1470  O   ALA H 248     365.780 242.887 323.938  1.00 50.00           O  
ATOM   1471  N   THR H 249     363.558 243.282 324.031  1.00 50.00           N  
ATOM   1472  CA  THR H 249     363.163 241.928 323.672  1.00 50.00           C  
ATOM   1473  CB  THR H 249     362.456 241.234 324.845  1.00 50.00           C  
ATOM   1474  OG1 THR H 249     361.237 241.924 325.149  1.00 50.00           O  
ATOM   1475  CG2 THR H 249     363.353 241.222 326.076  1.00 50.00           C  
ATOM   1476  C   THR H 249     362.214 241.999 322.486  1.00 50.00           C  
ATOM   1477  O   THR H 249     361.110 242.525 322.607  1.00 50.00           O  
ATOM   1478  N   LEU H 250     362.669 241.505 321.341  1.00 50.00           N  
ATOM   1479  CA  LEU H 250     361.836 241.397 320.150  1.00 50.00           C  
ATOM   1480  CB  LEU H 250     362.225 242.454 319.109  1.00 50.00           C  
ATOM   1481  CG  LEU H 250     361.767 243.873 319.468  1.00 50.00           C  
ATOM   1482  CD1 LEU H 250     362.438 244.905 318.572  1.00 50.00           C  
ATOM   1483  CD2 LEU H 250     360.252 244.005 319.386  1.00 50.00           C  
ATOM   1484  C   LEU H 250     361.971 239.993 319.600  1.00 50.00           C  
ATOM   1485  O   LEU H 250     362.772 239.730 318.699  1.00 50.00           O  
ATOM   1486  N   SER H 251     361.175 239.085 320.159  1.00 50.00           N  
ATOM   1487  CA  SER H 251     361.202 237.687 319.758  1.00 50.00           C  
ATOM   1488  CB  SER H 251     360.359 236.834 320.715  1.00 50.00           C  
ATOM   1489  OG  SER H 251     358.983 237.164 320.630  1.00 50.00           O  
ATOM   1490  C   SER H 251     360.714 237.505 318.323  1.00 50.00           C  
ATOM   1491  O   SER H 251     360.091 238.391 317.733  1.00 50.00           O  
ATOM   1492  N   GLN H 252     360.951 236.311 317.809  1.00 50.00           N  
ATOM   1493  CA  GLN H 252     360.579 235.966 316.442  1.00 50.00           C  
ATOM   1494  CB  GLN H 252     361.148 234.599 316.048  1.00 50.00           C  
ATOM   1495  CG  GLN H 252     362.598 234.342 316.448  1.00 50.00           C  
ATOM   1496  CD  GLN H 252     363.589 235.331 315.853  1.00 50.00           C  
ATOM   1497  OE1 GLN H 252     363.383 235.850 314.755  1.00 50.00           O  
ATOM   1498  NE2 GLN H 252     364.696 235.568 316.564  1.00 50.00           N  
ATOM   1499  C   GLN H 252     359.060 235.962 316.260  1.00 50.00           C  
ATOM   1500  O   GLN H 252     358.571 236.148 315.148  1.00 50.00           O  
ATOM   1501  N   GLU H 253     358.324 235.798 317.359  1.00 50.00           N  
ATOM   1502  CA  GLU H 253     356.866 235.701 317.329  1.00 50.00           C  
ATOM   1503  CB  GLU H 253     356.356 234.895 318.534  1.00 50.00           C  
ATOM   1504  CG  GLU H 253     356.864 233.455 318.603  1.00 50.00           C  
ATOM   1505  CD  GLU H 253     358.318 233.344 319.041  1.00 50.00           C  
ATOM   1506  OE1 GLU H 253     358.626 233.676 320.208  1.00 50.00           O  
ATOM   1507  OE2 GLU H 253     359.161 232.941 318.211  1.00 50.00           O  
ATOM   1508  C   GLU H 253     356.168 237.066 317.290  1.00 50.00           C  
ATOM   1509  O   GLU H 253     355.017 237.146 316.867  1.00 50.00           O  
ATOM   1510  N   ILE H 254     356.843 238.124 317.740  1.00 50.00           N  
ATOM   1511  CA  ILE H 254     356.240 239.466 317.780  1.00 50.00           C  
ATOM   1512  CB  ILE H 254     356.577 240.197 319.103  1.00 50.00           C  
ATOM   1513  CG1 ILE H 254     355.787 241.505 319.257  1.00 50.00           C  
ATOM   1514  CD1 ILE H 254     354.315 241.320 319.549  1.00 50.00           C  
ATOM   1515  CG2 ILE H 254     358.073 240.475 319.249  1.00 50.00           C  
ATOM   1516  C   ILE H 254     356.606 240.325 316.566  1.00 50.00           C  
ATOM   1517  O   ILE H 254     355.853 241.233 316.204  1.00 50.00           O  
ATOM   1518  N   ARG H 255     357.742 240.036 315.939  1.00 50.00           N  
ATOM   1519  CA  ARG H 255     358.227 240.841 314.810  1.00 50.00           C  
ATOM   1520  CB  ARG H 255     359.586 240.339 314.328  1.00 50.00           C  
ATOM   1521  CG  ARG H 255     360.667 240.454 315.392  1.00 50.00           C  
ATOM   1522  CD  ARG H 255     361.972 239.886 314.892  1.00 50.00           C  
ATOM   1523  NE  ARG H 255     363.000 239.918 315.924  1.00 50.00           N  
ATOM   1524  CZ  ARG H 255     364.281 239.600 315.736  1.00 50.00           C  
ATOM   1525  NH1 ARG H 255     364.728 239.205 314.542  1.00 50.00           N  
ATOM   1526  NH2 ARG H 255     365.123 239.661 316.766  1.00 50.00           N  
ATOM   1527  C   ARG H 255     357.241 240.958 313.632  1.00 50.00           C  
ATOM   1528  O   ARG H 255     357.040 242.060 313.132  1.00 50.00           O  
ATOM   1529  N   PRO H 256     356.611 239.846 313.198  1.00 50.00           N  
ATOM   1530  CA  PRO H 256     355.592 239.995 312.143  1.00 50.00           C  
ATOM   1531  CB  PRO H 256     355.089 238.560 311.927  1.00 50.00           C  
ATOM   1532  CG  PRO H 256     355.516 237.805 313.135  1.00 50.00           C  
ATOM   1533  CD  PRO H 256     356.812 238.428 313.545  1.00 50.00           C  
ATOM   1534  C   PRO H 256     354.434 240.930 312.520  1.00 50.00           C  
ATOM   1535  O   PRO H 256     353.955 241.684 311.674  1.00 50.00           O  
ATOM   1536  N   ILE H 257     354.029 240.906 313.783  1.00 50.00           N  
ATOM   1537  CA  ILE H 257     352.981 241.802 314.271  1.00 50.00           C  
ATOM   1538  CB  ILE H 257     352.526 241.424 315.701  1.00 50.00           C  
ATOM   1539  CG1 ILE H 257     352.038 239.968 315.727  1.00 50.00           C  
ATOM   1540  CD1 ILE H 257     351.730 239.413 317.102  1.00 50.00           C  
ATOM   1541  CG2 ILE H 257     351.406 242.346 316.175  1.00 50.00           C  
ATOM   1542  C   ILE H 257     353.469 243.257 314.207  1.00 50.00           C  
ATOM   1543  O   ILE H 257     352.695 244.156 313.868  1.00 50.00           O  
ATOM   1544  N   CYS H 258     354.744 243.478 314.521  1.00 50.00           N  
ATOM   1545  CA  CYS H 258     355.331 244.826 314.436  1.00 50.00           C  
ATOM   1546  CB  CYS H 258     356.753 244.842 315.009  1.00 50.00           C  
ATOM   1547  SG  CYS H 258     356.856 244.579 316.797  1.00 50.00           S  
ATOM   1548  C   CYS H 258     355.343 245.363 312.999  1.00 50.00           C  
ATOM   1549  O   CYS H 258     354.908 246.486 312.744  1.00 50.00           O  
ATOM   1550  N   ARG H 259     355.781 244.520 312.068  1.00 50.00           N  
ATOM   1551  CA  ARG H 259     355.955 244.904 310.655  1.00 50.00           C  
ATOM   1552  CB  ARG H 259     356.479 243.721 309.836  1.00 50.00           C  
ATOM   1553  CG  ARG H 259     357.800 243.150 310.308  1.00 50.00           C  
ATOM   1554  CD  ARG H 259     358.337 242.119 309.328  1.00 50.00           C  
ATOM   1555  NE  ARG H 259     359.186 241.123 309.991  1.00 50.00           N  
ATOM   1556  CZ  ARG H 259     360.480 241.270 310.298  1.00 50.00           C  
ATOM   1557  NH1 ARG H 259     361.131 242.368 310.021  1.00 50.00           N  
ATOM   1558  NH2 ARG H 259     361.131 240.280 310.902  1.00 50.00           N  
ATOM   1559  C   ARG H 259     354.686 245.432 309.978  1.00 50.00           C  
ATOM   1560  O   ARG H 259     354.777 246.171 308.997  1.00 50.00           O  
ATOM   1561  N   ARG H 260     353.517 245.103 310.523  1.00 50.00           N  
ATOM   1562  CA  ARG H 260     352.255 245.577 309.963  1.00 50.00           C  
ATOM   1563  CB  ARG H 260     351.088 244.773 310.532  1.00 50.00           C  
ATOM   1564  CG  ARG H 260     351.199 243.273 310.301  1.00 50.00           C  
ATOM   1565  CD  ARG H 260     350.363 242.499 311.309  1.00 50.00           C  
ATOM   1566  NE  ARG H 260     350.628 241.056 311.268  1.00 50.00           N  
ATOM   1567  CZ  ARG H 260     349.879 240.126 310.661  1.00 50.00           C  
ATOM   1568  NH1 ARG H 260     348.761 240.430 309.995  1.00 50.00           N  
ATOM   1569  NH2 ARG H 260     350.262 238.852 310.722  1.00 50.00           N  
ATOM   1570  C   ARG H 260     352.031 247.072 310.213  1.00 50.00           C  
ATOM   1571  O   ARG H 260     351.047 247.629 309.726  1.00 50.00           O  
ATOM   1572  N   PHE H 261     352.924 247.705 310.979  1.00 50.00           N  
ATOM   1573  CA  PHE H 261     352.916 249.153 311.164  1.00 50.00           C  
ATOM   1574  CB  PHE H 261     352.946 249.480 312.657  1.00 50.00           C  
ATOM   1575  CG  PHE H 261     351.817 248.861 313.435  1.00 50.00           C  
ATOM   1576  CD1 PHE H 261     351.897 247.544 313.887  1.00 50.00           C  
ATOM   1577  CE1 PHE H 261     350.859 246.972 314.602  1.00 50.00           C  
ATOM   1578  CZ  PHE H 261     349.724 247.716 314.882  1.00 50.00           C  
ATOM   1579  CE2 PHE H 261     349.631 249.028 314.443  1.00 50.00           C  
ATOM   1580  CD2 PHE H 261     350.674 249.593 313.726  1.00 50.00           C  
ATOM   1581  C   PHE H 261     354.064 249.880 310.455  1.00 50.00           C  
ATOM   1582  O   PHE H 261     354.014 251.104 310.333  1.00 50.00           O  
ATOM   1583  N   LEU H 262     355.087 249.153 309.991  1.00 50.00           N  
ATOM   1584  CA  LEU H 262     356.221 249.778 309.300  1.00 50.00           C  
ATOM   1585  CB  LEU H 262     357.561 249.196 309.773  1.00 50.00           C  
ATOM   1586  CG  LEU H 262     358.036 249.270 311.234  1.00 50.00           C  
ATOM   1587  CD1 LEU H 262     357.686 250.601 311.895  1.00 50.00           C  
ATOM   1588  CD2 LEU H 262     357.499 248.099 312.050  1.00 50.00           C  
ATOM   1589  C   LEU H 262     356.116 249.619 307.784  1.00 50.00           C  
ATOM   1590  O   LEU H 262     355.362 248.781 307.278  1.00 50.00           O  
ATOM   1591  N   GLN H 263     356.875 250.454 307.078  1.00 50.00           N  
ATOM   1592  CA  GLN H 263     356.995 250.385 305.625  1.00 50.00           C  
ATOM   1593  CB  GLN H 263     356.174 251.498 304.983  1.00 50.00           C  
ATOM   1594  CG  GLN H 263     354.682 251.411 305.269  1.00 50.00           C  
ATOM   1595  CD  GLN H 263     354.020 252.771 305.265  1.00 50.00           C  
ATOM   1596  OE1 GLN H 263     354.089 253.505 304.278  1.00 50.00           O  
ATOM   1597  NE2 GLN H 263     353.370 253.116 306.368  1.00 50.00           N  
ATOM   1598  C   GLN H 263     358.475 250.524 305.265  1.00 50.00           C  
ATOM   1599  O   GLN H 263     359.055 251.602 305.428  1.00 50.00           O  
ATOM   1600  N   ASN H 264     359.069 249.423 304.798  1.00 50.00           N  
ATOM   1601  CA  ASN H 264     360.506 249.335 304.508  1.00 50.00           C  
ATOM   1602  CB  ASN H 264     360.824 250.041 303.186  1.00 50.00           C  
ATOM   1603  CG  ASN H 264     359.999 249.510 302.033  1.00 50.00           C  
ATOM   1604  OD1 ASN H 264     359.190 250.232 301.452  1.00 50.00           O  
ATOM   1605  ND2 ASN H 264     360.182 248.236 301.709  1.00 50.00           N  
ATOM   1606  C   ASN H 264     361.347 249.916 305.651  1.00 50.00           C  
ATOM   1607  O   ASN H 264     362.038 250.913 305.465  1.00 50.00           O  
ATOM   1608  N   PRO H 265     361.268 249.307 306.846  1.00 50.00           N  
ATOM   1609  CA  PRO H 265     361.932 249.882 308.010  1.00 50.00           C  
ATOM   1610  CB  PRO H 265     361.136 249.294 309.171  1.00 50.00           C  
ATOM   1611  CG  PRO H 265     360.757 247.938 308.682  1.00 50.00           C  
ATOM   1612  CD  PRO H 265     360.562 248.058 307.192  1.00 50.00           C  
ATOM   1613  C   PRO H 265     363.401 249.487 308.135  1.00 50.00           C  
ATOM   1614  O   PRO H 265     363.816 248.426 307.654  1.00 50.00           O  
ATOM   1615  N   LEU H 266     364.172 250.358 308.777  1.00 50.00           N  
ATOM   1616  CA  LEU H 266     365.501 250.011 309.261  1.00 50.00           C  
ATOM   1617  CB  LEU H 266     366.289 251.262 309.654  1.00 50.00           C  
ATOM   1618  CG  LEU H 266     367.517 251.040 310.543  1.00 50.00           C  
ATOM   1619  CD1 LEU H 266     368.589 250.225 309.836  1.00 50.00           C  
ATOM   1620  CD2 LEU H 266     368.062 252.373 311.012  1.00 50.00           C  
ATOM   1621  C   LEU H 266     365.332 249.107 310.475  1.00 50.00           C  
ATOM   1622  O   LEU H 266     364.753 249.528 311.481  1.00 50.00           O  
ATOM   1623  N   GLU H 267     365.857 247.888 310.384  1.00 50.00           N  
ATOM   1624  CA  GLU H 267     365.673 246.884 311.422  1.00 50.00           C  
ATOM   1625  CB  GLU H 267     365.070 245.618 310.831  1.00 50.00           C  
ATOM   1626  CG  GLU H 267     363.873 245.887 309.935  1.00 50.00           C  
ATOM   1627  CD  GLU H 267     363.003 244.666 309.748  1.00 50.00           C  
ATOM   1628  OE1 GLU H 267     363.477 243.520 309.963  1.00 50.00           O  
ATOM   1629  OE2 GLU H 267     361.818 244.835 309.392  1.00 50.00           O  
ATOM   1630  C   GLU H 267     367.003 246.570 312.087  1.00 50.00           C  
ATOM   1631  O   GLU H 267     367.926 246.079 311.431  1.00 50.00           O  
ATOM   1632  N   ILE H 268     367.093 246.865 313.380  1.00 50.00           N  
ATOM   1633  CA  ILE H 268     368.293 246.592 314.165  1.00 50.00           C  
ATOM   1634  CB  ILE H 268     368.826 247.876 314.827  1.00 50.00           C  
ATOM   1635  CG1 ILE H 268     369.013 248.971 313.768  1.00 50.00           C  
ATOM   1636  CD1 ILE H 268     368.996 250.367 314.335  1.00 50.00           C  
ATOM   1637  CG2 ILE H 268     370.154 247.616 315.527  1.00 50.00           C  
ATOM   1638  C   ILE H 268     367.932 245.540 315.208  1.00 50.00           C  
ATOM   1639  O   ILE H 268     367.093 245.782 316.074  1.00 50.00           O  
ATOM   1640  N   PHE H 269     368.554 244.368 315.097  1.00 50.00           N  
ATOM   1641  CA  PHE H 269     368.242 243.230 315.956  1.00 50.00           C  
ATOM   1642  CB  PHE H 269     367.666 242.073 315.133  1.00 50.00           C  
ATOM   1643  CG  PHE H 269     366.298 242.334 314.571  1.00 50.00           C  
ATOM   1644  CD1 PHE H 269     365.277 242.858 315.368  1.00 50.00           C  
ATOM   1645  CE1 PHE H 269     364.012 243.076 314.840  1.00 50.00           C  
ATOM   1646  CZ  PHE H 269     363.749 242.767 313.514  1.00 50.00           C  
ATOM   1647  CE2 PHE H 269     364.751 242.238 312.715  1.00 50.00           C  
ATOM   1648  CD2 PHE H 269     366.012 242.018 313.244  1.00 50.00           C  
ATOM   1649  C   PHE H 269     369.454 242.728 316.714  1.00 50.00           C  
ATOM   1650  O   PHE H 269     370.597 242.972 316.327  1.00 50.00           O  
ATOM   1651  N   VAL H 270     369.177 242.027 317.807  1.00 50.00           N  
ATOM   1652  CA  VAL H 270     370.174 241.244 318.516  1.00 50.00           C  
ATOM   1653  CB  VAL H 270     370.363 241.723 319.972  1.00 50.00           C  
ATOM   1654  CG1 VAL H 270     371.409 240.876 320.692  1.00 50.00           C  
ATOM   1655  CG2 VAL H 270     370.763 243.191 319.998  1.00 50.00           C  
ATOM   1656  C   VAL H 270     369.698 239.797 318.453  1.00 50.00           C  
ATOM   1657  O   VAL H 270     368.994 239.305 319.339  1.00 50.00           O  
ATOM   1658  N   GLY H 280     385.793 249.705 333.984  1.00 50.00           N  
ATOM   1659  CA  GLY H 280     386.342 250.243 335.234  1.00 50.00           C  
ATOM   1660  C   GLY H 280     385.569 249.880 336.497  1.00 50.00           C  
ATOM   1661  O   GLY H 280     385.509 250.676 337.447  1.00 50.00           O  
ATOM   1662  N   LEU H 281     384.989 248.680 336.519  1.00 50.00           N  
ATOM   1663  CA  LEU H 281     384.185 248.223 337.642  1.00 50.00           C  
ATOM   1664  CB  LEU H 281     382.870 247.616 337.132  1.00 50.00           C  
ATOM   1665  CG  LEU H 281     381.668 247.663 338.081  1.00 50.00           C  
ATOM   1666  CD1 LEU H 281     381.309 249.099 338.433  1.00 50.00           C  
ATOM   1667  CD2 LEU H 281     380.469 246.953 337.469  1.00 50.00           C  
ATOM   1668  C   LEU H 281     384.981 247.210 338.459  1.00 50.00           C  
ATOM   1669  O   LEU H 281     385.316 246.130 337.963  1.00 50.00           O  
ATOM   1670  N   GLN H 282     385.294 247.573 339.702  1.00 50.00           N  
ATOM   1671  CA  GLN H 282     385.988 246.661 340.619  1.00 50.00           C  
ATOM   1672  CB  GLN H 282     386.818 247.448 341.632  1.00 50.00           C  
ATOM   1673  CG  GLN H 282     387.919 248.306 341.012  1.00 50.00           C  
ATOM   1674  CD  GLN H 282     389.274 247.616 340.962  1.00 50.00           C  
ATOM   1675  OE1 GLN H 282     389.762 247.104 341.971  1.00 50.00           O  
ATOM   1676  NE2 GLN H 282     389.900 247.619 339.788  1.00 50.00           N  
ATOM   1677  C   GLN H 282     384.958 245.804 341.343  1.00 50.00           C  
ATOM   1678  O   GLN H 282     384.041 246.338 341.953  1.00 50.00           O  
ATOM   1679  N   GLN H 283     385.114 244.482 341.273  1.00 50.00           N  
ATOM   1680  CA  GLN H 283     384.150 243.545 341.853  1.00 50.00           C  
ATOM   1681  CB  GLN H 283     383.622 242.601 340.777  1.00 50.00           C  
ATOM   1682  CG  GLN H 283     382.939 243.308 339.616  1.00 50.00           C  
ATOM   1683  CD  GLN H 283     382.275 242.342 338.653  1.00 50.00           C  
ATOM   1684  OE1 GLN H 283     381.429 241.538 339.040  1.00 50.00           O  
ATOM   1685  NE2 GLN H 283     382.654 242.423 337.384  1.00 50.00           N  
ATOM   1686  C   GLN H 283     384.791 242.734 342.972  1.00 50.00           C  
ATOM   1687  O   GLN H 283     385.850 242.134 342.778  1.00 50.00           O  
ATOM   1688  N   TYR H 284     384.142 242.727 344.134  1.00 50.00           N  
ATOM   1689  CA  TYR H 284     384.565 241.931 345.278  1.00 50.00           C  
ATOM   1690  CB  TYR H 284     385.220 242.804 346.356  1.00 50.00           C  
ATOM   1691  CG  TYR H 284     386.493 243.491 345.921  1.00 50.00           C  
ATOM   1692  CD1 TYR H 284     387.715 242.819 345.944  1.00 50.00           C  
ATOM   1693  CE1 TYR H 284     388.886 243.450 345.552  1.00 50.00           C  
ATOM   1694  CZ  TYR H 284     388.844 244.772 345.136  1.00 50.00           C  
ATOM   1695  OH  TYR H 284     389.999 245.404 344.747  1.00 50.00           O  
ATOM   1696  CE2 TYR H 284     387.645 245.460 345.109  1.00 50.00           C  
ATOM   1697  CD2 TYR H 284     386.481 244.821 345.506  1.00 50.00           C  
ATOM   1698  C   TYR H 284     383.373 241.203 345.878  1.00 50.00           C  
ATOM   1699  O   TYR H 284     382.209 241.518 345.579  1.00 50.00           O  
ATOM   1700  N   TYR H 285     383.675 240.210 346.711  1.00 50.00           N  
ATOM   1701  CA  TYR H 285     382.643 239.528 347.495  1.00 50.00           C  
ATOM   1702  CB  TYR H 285     382.281 238.166 346.883  1.00 50.00           C  
ATOM   1703  CG  TYR H 285     383.285 237.065 347.150  1.00 50.00           C  
ATOM   1704  CD1 TYR H 285     384.396 236.900 346.327  1.00 50.00           C  
ATOM   1705  CE1 TYR H 285     385.323 235.896 346.563  1.00 50.00           C  
ATOM   1706  CZ  TYR H 285     385.140 235.035 347.636  1.00 50.00           C  
ATOM   1707  OH  TYR H 285     386.052 234.037 347.878  1.00 50.00           O  
ATOM   1708  CE2 TYR H 285     384.042 235.175 348.467  1.00 50.00           C  
ATOM   1709  CD2 TYR H 285     383.122 236.185 348.221  1.00 50.00           C  
ATOM   1710  C   TYR H 285     383.106 239.371 348.933  1.00 50.00           C  
ATOM   1711  O   TYR H 285     384.305 239.367 349.210  1.00 50.00           O  
ATOM   1712  N   ILE H 286     382.141 239.243 349.834  1.00 50.00           N  
ATOM   1713  CA  ILE H 286     382.402 239.015 351.250  1.00 50.00           C  
ATOM   1714  CB  ILE H 286     382.022 240.239 352.107  1.00 50.00           C  
ATOM   1715  CG1 ILE H 286     382.857 241.455 351.679  1.00 50.00           C  
ATOM   1716  CD1 ILE H 286     382.524 242.745 352.400  1.00 50.00           C  
ATOM   1717  CG2 ILE H 286     382.229 239.940 353.595  1.00 50.00           C  
ATOM   1718  C   ILE H 286     381.599 237.795 351.679  1.00 50.00           C  
ATOM   1719  O   ILE H 286     380.383 237.762 351.516  1.00 50.00           O  
ATOM   1720  N   LYS H 287     382.297 236.804 352.225  1.00 50.00           N  
ATOM   1721  CA  LYS H 287     381.683 235.571 352.699  1.00 50.00           C  
ATOM   1722  CB  LYS H 287     382.606 234.387 352.413  1.00 50.00           C  
ATOM   1723  CG  LYS H 287     382.264 233.093 353.133  1.00 50.00           C  
ATOM   1724  CD  LYS H 287     382.959 231.904 352.486  1.00 50.00           C  
ATOM   1725  CE  LYS H 287     383.195 230.773 353.476  1.00 50.00           C  
ATOM   1726  NZ  LYS H 287     381.942 230.291 354.122  1.00 50.00           N  
ATOM   1727  C   LYS H 287     381.404 235.731 354.191  1.00 50.00           C  
ATOM   1728  O   LYS H 287     382.337 235.801 354.992  1.00 50.00           O  
ATOM   1729  N   LEU H 288     380.123 235.796 354.546  1.00 50.00           N  
ATOM   1730  CA  LEU H 288     379.698 236.103 355.903  1.00 50.00           C  
ATOM   1731  CB  LEU H 288     379.535 237.622 356.088  1.00 50.00           C  
ATOM   1732  CG  LEU H 288     378.310 238.331 355.484  1.00 50.00           C  
ATOM   1733  CD1 LEU H 288     378.228 239.762 356.003  1.00 50.00           C  
ATOM   1734  CD2 LEU H 288     378.343 238.312 353.961  1.00 50.00           C  
ATOM   1735  C   LEU H 288     378.400 235.371 356.200  1.00 50.00           C  
ATOM   1736  O   LEU H 288     377.876 234.644 355.361  1.00 50.00           O  
ATOM   1737  N   GLU H 289     377.911 235.563 357.414  1.00 50.00           N  
ATOM   1738  CA  GLU H 289     376.678 234.957 357.878  1.00 50.00           C  
ATOM   1739  CB  GLU H 289     376.885 234.400 359.284  1.00 50.00           C  
ATOM   1740  CG  GLU H 289     378.091 233.470 359.436  1.00 50.00           C  
ATOM   1741  CD  GLU H 289     377.927 232.444 360.552  1.00 50.00           C  
ATOM   1742  OE1 GLU H 289     377.938 232.835 361.739  1.00 50.00           O  
ATOM   1743  OE2 GLU H 289     377.801 231.242 360.238  1.00 50.00           O  
ATOM   1744  C   GLU H 289     375.593 236.025 357.884  1.00 50.00           C  
ATOM   1745  O   GLU H 289     375.899 237.209 358.001  1.00 50.00           O  
ATOM   1746  N   GLU H 290     374.335 235.599 357.792  1.00 50.00           N  
ATOM   1747  CA  GLU H 290     373.181 236.510 357.697  1.00 50.00           C  
ATOM   1748  CB  GLU H 290     371.887 235.699 357.653  1.00 50.00           C  
ATOM   1749  CG  GLU H 290     371.692 234.919 356.359  1.00 50.00           C  
ATOM   1750  CD  GLU H 290     371.147 235.761 355.223  1.00 50.00           C  
ATOM   1751  OE1 GLU H 290     370.731 236.910 355.458  1.00 50.00           O  
ATOM   1752  OE2 GLU H 290     371.112 235.255 354.087  1.00 50.00           O  
ATOM   1753  C   GLU H 290     373.101 237.540 358.833  1.00 50.00           C  
ATOM   1754  O   GLU H 290     372.756 238.703 358.600  1.00 50.00           O  
ATOM   1755  N   ARG H 291     373.436 237.110 360.048  1.00 50.00           N  
ATOM   1756  CA  ARG H 291     373.406 237.984 361.225  1.00 50.00           C  
ATOM   1757  CB  ARG H 291     373.406 237.157 362.524  1.00 50.00           C  
ATOM   1758  CG  ARG H 291     374.727 236.480 362.894  1.00 50.00           C  
ATOM   1759  CD  ARG H 291     374.586 235.561 364.108  1.00 50.00           C  
ATOM   1760  NE  ARG H 291     374.640 236.277 365.394  1.00 50.00           N  
ATOM   1761  CZ  ARG H 291     373.623 236.478 366.245  1.00 50.00           C  
ATOM   1762  NH1 ARG H 291     372.388 236.033 366.000  1.00 50.00           N  
ATOM   1763  NH2 ARG H 291     373.849 237.151 367.372  1.00 50.00           N  
ATOM   1764  C   ARG H 291     374.537 239.018 361.251  1.00 50.00           C  
ATOM   1765  O   ARG H 291     374.504 239.936 362.068  1.00 50.00           O  
ATOM   1766  N   GLU H 292     375.525 238.864 360.369  1.00 50.00           N  
ATOM   1767  CA  GLU H 292     376.665 239.772 360.291  1.00 50.00           C  
ATOM   1768  CB  GLU H 292     377.947 238.966 360.074  1.00 50.00           C  
ATOM   1769  CG  GLU H 292     378.160 237.839 361.076  1.00 50.00           C  
ATOM   1770  CD  GLU H 292     379.343 236.946 360.733  1.00 50.00           C  
ATOM   1771  OE1 GLU H 292     380.107 237.265 359.793  1.00 50.00           O  
ATOM   1772  OE2 GLU H 292     379.510 235.913 361.410  1.00 50.00           O  
ATOM   1773  C   GLU H 292     376.536 240.818 359.176  1.00 50.00           C  
ATOM   1774  O   GLU H 292     377.395 241.699 359.054  1.00 50.00           O  
ATOM   1775  N   LYS H 293     375.480 240.724 358.368  1.00 50.00           N  
ATOM   1776  CA  LYS H 293     375.314 241.630 357.234  1.00 50.00           C  
ATOM   1777  CB  LYS H 293     374.180 241.153 356.331  1.00 50.00           C  
ATOM   1778  CG  LYS H 293     374.491 239.893 355.545  1.00 50.00           C  
ATOM   1779  CD  LYS H 293     373.419 239.637 354.499  1.00 50.00           C  
ATOM   1780  CE  LYS H 293     373.676 238.337 353.756  1.00 50.00           C  
ATOM   1781  NZ  LYS H 293     372.661 238.090 352.695  1.00 50.00           N  
ATOM   1782  C   LYS H 293     375.072 243.085 357.649  1.00 50.00           C  
ATOM   1783  O   LYS H 293     375.644 243.996 357.056  1.00 50.00           O  
ATOM   1784  N   ASN H 294     374.241 243.298 358.662  1.00 50.00           N  
ATOM   1785  CA  ASN H 294     373.896 244.661 359.090  1.00 50.00           C  
ATOM   1786  CB  ASN H 294     372.795 244.646 360.160  1.00 50.00           C  
ATOM   1787  CG  ASN H 294     371.428 244.291 359.597  1.00 50.00           C  
ATOM   1788  OD1 ASN H 294     371.176 244.420 358.396  1.00 50.00           O  
ATOM   1789  ND2 ASN H 294     370.528 243.855 360.472  1.00 50.00           N  
ATOM   1790  C   ASN H 294     375.114 245.430 359.597  1.00 50.00           C  
ATOM   1791  O   ASN H 294     375.349 246.572 359.184  1.00 50.00           O  
ATOM   1792  N   ARG H 295     375.888 244.801 360.477  1.00 50.00           N  
ATOM   1793  CA  ARG H 295     377.084 245.440 361.026  1.00 50.00           C  
ATOM   1794  CB  ARG H 295     377.616 244.684 362.253  1.00 50.00           C  
ATOM   1795  CG  ARG H 295     378.139 243.278 361.996  1.00 50.00           C  
ATOM   1796  CD  ARG H 295     379.645 243.238 361.785  1.00 50.00           C  
ATOM   1797  NE  ARG H 295     380.115 241.891 361.461  1.00 50.00           N  
ATOM   1798  CZ  ARG H 295     381.318 241.591 360.966  1.00 50.00           C  
ATOM   1799  NH1 ARG H 295     382.227 242.538 360.713  1.00 50.00           N  
ATOM   1800  NH2 ARG H 295     381.622 240.321 360.714  1.00 50.00           N  
ATOM   1801  C   ARG H 295     378.175 245.631 359.972  1.00 50.00           C  
ATOM   1802  O   ARG H 295     378.886 246.642 359.996  1.00 50.00           O  
ATOM   1803  N   LYS H 296     378.306 244.675 359.051  1.00 50.00           N  
ATOM   1804  CA  LYS H 296     379.338 244.779 358.022  1.00 50.00           C  
ATOM   1805  CB  LYS H 296     379.570 243.433 357.333  1.00 50.00           C  
ATOM   1806  CG  LYS H 296     380.647 243.452 356.260  1.00 50.00           C  
ATOM   1807  CD  LYS H 296     381.968 243.995 356.788  1.00 50.00           C  
ATOM   1808  CE  LYS H 296     383.103 243.729 355.818  1.00 50.00           C  
ATOM   1809  NZ  LYS H 296     384.421 244.147 356.372  1.00 50.00           N  
ATOM   1810  C   LYS H 296     378.997 245.854 356.993  1.00 50.00           C  
ATOM   1811  O   LYS H 296     379.874 246.586 356.546  1.00 50.00           O  
ATOM   1812  N   LEU H 297     377.725 245.938 356.616  1.00 50.00           N  
ATOM   1813  CA  LEU H 297     377.267 246.975 355.691  1.00 50.00           C  
ATOM   1814  CB  LEU H 297     375.798 246.763 355.308  1.00 50.00           C  
ATOM   1815  CG  LEU H 297     375.135 247.881 354.494  1.00 50.00           C  
ATOM   1816  CD1 LEU H 297     375.784 248.020 353.127  1.00 50.00           C  
ATOM   1817  CD2 LEU H 297     373.646 247.632 354.349  1.00 50.00           C  
ATOM   1818  C   LEU H 297     377.463 248.371 356.285  1.00 50.00           C  
ATOM   1819  O   LEU H 297     377.945 249.271 355.599  1.00 50.00           O  
ATOM   1820  N   ALA H 298     377.074 248.547 357.550  1.00 50.00           N  
ATOM   1821  CA  ALA H 298     377.236 249.849 358.213  1.00 50.00           C  
ATOM   1822  CB  ALA H 298     376.639 249.822 359.612  1.00 50.00           C  
ATOM   1823  C   ALA H 298     378.705 250.269 358.265  1.00 50.00           C  
ATOM   1824  O   ALA H 298     379.022 251.450 358.080  1.00 50.00           O  
ATOM   1825  N   GLN H 299     379.590 249.298 358.502  1.00 50.00           N  
ATOM   1826  CA  GLN H 299     381.033 249.558 358.463  1.00 50.00           C  
ATOM   1827  CB  GLN H 299     381.808 248.353 359.003  1.00 50.00           C  
ATOM   1828  CG  GLN H 299     383.285 248.313 358.650  1.00 50.00           C  
ATOM   1829  CD  GLN H 299     384.004 247.109 359.240  1.00 50.00           C  
ATOM   1830  OE1 GLN H 299     385.230 247.037 359.204  1.00 50.00           O  
ATOM   1831  NE2 GLN H 299     383.248 246.150 359.773  1.00 50.00           N  
ATOM   1832  C   GLN H 299     381.498 249.917 357.049  1.00 50.00           C  
ATOM   1833  O   GLN H 299     382.288 250.850 356.874  1.00 50.00           O  
ATOM   1834  N   LEU H 300     381.020 249.173 356.056  1.00 50.00           N  
ATOM   1835  CA  LEU H 300     381.368 249.442 354.663  1.00 50.00           C  
ATOM   1836  CB  LEU H 300     380.740 248.400 353.728  1.00 50.00           C  
ATOM   1837  CG  LEU H 300     381.397 247.018 353.695  1.00 50.00           C  
ATOM   1838  CD1 LEU H 300     380.694 246.141 352.672  1.00 50.00           C  
ATOM   1839  CD2 LEU H 300     382.882 247.110 353.382  1.00 50.00           C  
ATOM   1840  C   LEU H 300     380.975 250.852 354.228  1.00 50.00           C  
ATOM   1841  O   LEU H 300     381.767 251.548 353.593  1.00 50.00           O  
ATOM   1842  N   LEU H 301     379.777 251.280 354.606  1.00 50.00           N  
ATOM   1843  CA  LEU H 301     379.302 252.616 354.253  1.00 50.00           C  
ATOM   1844  CB  LEU H 301     377.791 252.734 354.456  1.00 50.00           C  
ATOM   1845  CG  LEU H 301     376.941 251.740 353.655  1.00 50.00           C  
ATOM   1846  CD1 LEU H 301     375.495 251.785 354.121  1.00 50.00           C  
ATOM   1847  CD2 LEU H 301     377.038 251.982 352.159  1.00 50.00           C  
ATOM   1848  C   LEU H 301     380.024 253.723 355.023  1.00 50.00           C  
ATOM   1849  O   LEU H 301     380.018 254.873 354.581  1.00 50.00           O  
ATOM   1850  N   ASP H 302     380.623 253.389 356.169  1.00 50.00           N  
ATOM   1851  CA  ASP H 302     381.436 254.363 356.908  1.00 50.00           C  
ATOM   1852  CB  ASP H 302     381.446 254.041 358.410  1.00 50.00           C  
ATOM   1853  CG  ASP H 302     380.550 254.957 359.217  1.00 50.00           C  
ATOM   1854  OD1 ASP H 302     380.347 256.120 358.808  1.00 50.00           O  
ATOM   1855  OD2 ASP H 302     380.057 254.519 360.277  1.00 50.00           O  
ATOM   1856  C   ASP H 302     382.872 254.492 356.407  1.00 50.00           C  
ATOM   1857  O   ASP H 302     383.456 255.568 356.515  1.00 50.00           O  
ATOM   1858  N   ASP H 303     383.432 253.407 355.871  1.00 50.00           N  
ATOM   1859  CA  ASP H 303     384.835 253.392 355.436  1.00 50.00           C  
ATOM   1860  CB  ASP H 303     385.477 252.047 355.780  1.00 50.00           C  
ATOM   1861  CG  ASP H 303     385.556 251.802 357.280  1.00 50.00           C  
ATOM   1862  OD1 ASP H 303     385.271 252.732 358.071  1.00 50.00           O  
ATOM   1863  OD2 ASP H 303     385.908 250.670 357.673  1.00 50.00           O  
ATOM   1864  C   ASP H 303     385.010 253.700 353.954  1.00 50.00           C  
ATOM   1865  O   ASP H 303     385.854 254.527 353.595  1.00 50.00           O  
ATOM   1866  N   LEU H 304     384.226 253.045 353.099  1.00 50.00           N  
ATOM   1867  CA  LEU H 304     384.304 253.298 351.659  1.00 50.00           C  
ATOM   1868  CB  LEU H 304     383.430 252.319 350.872  1.00 50.00           C  
ATOM   1869  CG  LEU H 304     383.838 250.844 350.916  1.00 50.00           C  
ATOM   1870  CD1 LEU H 304     382.832 250.003 350.145  1.00 50.00           C  
ATOM   1871  CD2 LEU H 304     385.244 250.638 350.367  1.00 50.00           C  
ATOM   1872  C   LEU H 304     383.894 254.731 351.334  1.00 50.00           C  
ATOM   1873  O   LEU H 304     383.044 255.305 352.016  1.00 50.00           O  
ATOM   1874  N   GLU H 305     384.532 255.302 350.316  1.00 50.00           N  
ATOM   1875  CA  GLU H 305     384.223 256.661 349.879  1.00 50.00           C  
ATOM   1876  CB  GLU H 305     385.504 257.483 349.745  1.00 50.00           C  
ATOM   1877  CG  GLU H 305     385.255 258.975 349.592  1.00 50.00           C  
ATOM   1878  CD  GLU H 305     386.448 259.817 349.994  1.00 50.00           C  
ATOM   1879  OE1 GLU H 305     387.599 259.346 349.867  1.00 50.00           O  
ATOM   1880  OE2 GLU H 305     386.235 260.964 350.437  1.00 50.00           O  
ATOM   1881  C   GLU H 305     383.456 256.595 348.564  1.00 50.00           C  
ATOM   1882  O   GLU H 305     384.039 256.380 347.498  1.00 50.00           O  
ATOM   1883  N   PHE H 306     382.139 256.763 348.657  1.00 50.00           N  
ATOM   1884  CA  PHE H 306     381.241 256.660 347.502  1.00 50.00           C  
ATOM   1885  CB  PHE H 306     380.287 255.465 347.651  1.00 50.00           C  
ATOM   1886  CG  PHE H 306     379.437 255.517 348.883  1.00 50.00           C  
ATOM   1887  CD1 PHE H 306     379.904 254.989 350.085  1.00 50.00           C  
ATOM   1888  CE1 PHE H 306     379.125 255.023 351.231  1.00 50.00           C  
ATOM   1889  CZ  PHE H 306     377.874 255.595 351.186  1.00 50.00           C  
ATOM   1890  CE2 PHE H 306     377.397 256.124 349.993  1.00 50.00           C  
ATOM   1891  CD2 PHE H 306     378.174 256.093 348.849  1.00 50.00           C  
ATOM   1892  C   PHE H 306     380.449 257.949 347.345  1.00 50.00           C  
ATOM   1893  O   PHE H 306     380.270 258.701 348.308  1.00 50.00           O  
ATOM   1894  N   ASN H 307     379.962 258.188 346.133  1.00 50.00           N  
ATOM   1895  CA  ASN H 307     379.093 259.322 345.853  1.00 50.00           C  
ATOM   1896  CB  ASN H 307     379.247 259.764 344.394  1.00 50.00           C  
ATOM   1897  CG  ASN H 307     378.816 261.202 344.165  1.00 50.00           C  
ATOM   1898  OD1 ASN H 307     378.136 261.807 344.993  1.00 50.00           O  
ATOM   1899  ND2 ASN H 307     379.230 261.765 343.037  1.00 50.00           N  
ATOM   1900  C   ASN H 307     377.646 258.944 346.192  1.00 50.00           C  
ATOM   1901  O   ASN H 307     377.029 259.563 347.051  1.00 50.00           O  
ATOM   1902  N   GLN H 308     377.111 257.937 345.508  1.00 50.00           N  
ATOM   1903  CA  GLN H 308     375.816 257.341 345.854  1.00 50.00           C  
ATOM   1904  CB  GLN H 308     374.688 257.836 344.940  1.00 50.00           C  
ATOM   1905  CG  GLN H 308     374.175 259.225 345.270  1.00 50.00           C  
ATOM   1906  CD  GLN H 308     372.927 259.579 344.490  1.00 50.00           C  
ATOM   1907  OE1 GLN H 308     372.939 259.572 343.262  1.00 50.00           O  
ATOM   1908  NE2 GLN H 308     371.845 259.899 345.199  1.00 50.00           N  
ATOM   1909  C   GLN H 308     375.935 255.830 345.760  1.00 50.00           C  
ATOM   1910  O   GLN H 308     376.741 255.313 344.980  1.00 50.00           O  
ATOM   1911  N   VAL H 309     375.124 255.139 346.553  1.00 50.00           N  
ATOM   1912  CA  VAL H 309     375.174 253.685 346.642  1.00 50.00           C  
ATOM   1913  CB  VAL H 309     375.759 253.201 347.991  1.00 50.00           C  
ATOM   1914  CG1 VAL H 309     374.986 253.769 349.174  1.00 50.00           C  
ATOM   1915  CG2 VAL H 309     375.802 251.682 348.084  1.00 50.00           C  
ATOM   1916  C   VAL H 309     373.783 253.116 346.432  1.00 50.00           C  
ATOM   1917  O   VAL H 309     372.788 253.679 346.920  1.00 50.00           O  
ATOM   1918  N   ILE H 310     373.738 251.993 345.716  1.00 50.00           N  
ATOM   1919  CA  ILE H 310     372.508 251.226 345.542  1.00 50.00           C  
ATOM   1920  CB  ILE H 310     372.111 251.087 344.052  1.00 50.00           C  
ATOM   1921  CG1 ILE H 310     370.787 250.323 343.911  1.00 50.00           C  
ATOM   1922  CD1 ILE H 310     369.577 251.120 344.347  1.00 50.00           C  
ATOM   1923  CG2 ILE H 310     373.211 250.439 343.210  1.00 50.00           C  
ATOM   1924  C   ILE H 310     372.723 249.872 346.210  1.00 50.00           C  
ATOM   1925  O   ILE H 310     373.761 249.236 346.012  1.00 50.00           O  
ATOM   1926  N   ILE H 311     371.746 249.446 347.003  1.00 50.00           N  
ATOM   1927  CA  ILE H 311     371.842 248.205 347.769  1.00 50.00           C  
ATOM   1928  CB  ILE H 311     371.823 248.459 349.291  1.00 50.00           C  
ATOM   1929  CG1 ILE H 311     372.996 249.368 349.682  1.00 50.00           C  
ATOM   1930  CD1 ILE H 311     372.984 249.841 351.120  1.00 50.00           C  
ATOM   1931  CG2 ILE H 311     371.906 247.139 350.058  1.00 50.00           C  
ATOM   1932  C   ILE H 311     370.678 247.318 347.361  1.00 50.00           C  
ATOM   1933  O   ILE H 311     369.515 247.685 347.575  1.00 50.00           O  
ATOM   1934  N   PHE H 312     370.998 246.161 346.781  1.00 50.00           N  
ATOM   1935  CA  PHE H 312     369.978 245.274 346.230  1.00 50.00           C  
ATOM   1936  CB  PHE H 312     370.450 244.655 344.918  1.00 50.00           C  
ATOM   1937  CG  PHE H 312     370.523 245.636 343.787  1.00 50.00           C  
ATOM   1938  CD1 PHE H 312     369.357 246.105 343.189  1.00 50.00           C  
ATOM   1939  CE1 PHE H 312     369.411 247.011 342.141  1.00 50.00           C  
ATOM   1940  CZ  PHE H 312     370.636 247.466 341.686  1.00 50.00           C  
ATOM   1941  CE2 PHE H 312     371.804 247.005 342.275  1.00 50.00           C  
ATOM   1942  CD2 PHE H 312     371.747 246.095 343.319  1.00 50.00           C  
ATOM   1943  C   PHE H 312     369.602 244.192 347.229  1.00 50.00           C  
ATOM   1944  O   PHE H 312     370.473 243.545 347.817  1.00 50.00           O  
ATOM   1945  N   VAL H 313     368.297 244.016 347.419  1.00 50.00           N  
ATOM   1946  CA  VAL H 313     367.750 243.049 348.364  1.00 50.00           C  
ATOM   1947  CB  VAL H 313     367.086 243.797 349.547  1.00 50.00           C  
ATOM   1948  CG1 VAL H 313     366.021 242.984 350.231  1.00 50.00           C  
ATOM   1949  CG2 VAL H 313     368.130 244.216 350.567  1.00 50.00           C  
ATOM   1950  C   VAL H 313     366.785 242.131 347.609  1.00 50.00           C  
ATOM   1951  O   VAL H 313     366.238 242.505 346.566  1.00 50.00           O  
ATOM   1952  N   LYS H 314     366.610 240.919 348.133  1.00 50.00           N  
ATOM   1953  CA  LYS H 314     365.790 239.903 347.478  1.00 50.00           C  
ATOM   1954  CB  LYS H 314     366.325 238.503 347.804  1.00 50.00           C  
ATOM   1955  CG  LYS H 314     366.042 238.018 349.218  1.00 50.00           C  
ATOM   1956  CD  LYS H 314     366.632 236.644 349.470  1.00 50.00           C  
ATOM   1957  CE  LYS H 314     366.367 236.196 350.898  1.00 50.00           C  
ATOM   1958  NZ  LYS H 314     367.132 234.967 351.239  1.00 50.00           N  
ATOM   1959  C   LYS H 314     364.293 239.963 347.785  1.00 50.00           C  
ATOM   1960  O   LYS H 314     363.538 239.204 347.198  1.00 50.00           O  
ATOM   1961  N   SER H 315     363.867 240.793 348.731  1.00 50.00           N  
ATOM   1962  CA  SER H 315     362.445 240.945 349.032  1.00 50.00           C  
ATOM   1963  CB  SER H 315     362.026 239.954 350.128  1.00 50.00           C  
ATOM   1964  OG  SER H 315     362.111 240.538 351.423  1.00 50.00           O  
ATOM   1965  C   SER H 315     362.115 242.365 349.461  1.00 50.00           C  
ATOM   1966  O   SER H 315     362.998 243.166 349.751  1.00 50.00           O  
ATOM   1967  N   THR H 316     360.826 242.667 349.507  1.00 50.00           N  
ATOM   1968  CA  THR H 316     360.375 243.995 349.898  1.00 50.00           C  
ATOM   1969  CB  THR H 316     358.966 244.288 349.362  1.00 50.00           C  
ATOM   1970  OG1 THR H 316     358.078 243.261 349.815  1.00 50.00           O  
ATOM   1971  CG2 THR H 316     358.955 244.322 347.853  1.00 50.00           C  
ATOM   1972  C   THR H 316     360.404 244.174 351.418  1.00 50.00           C  
ATOM   1973  O   THR H 316     360.724 245.270 351.896  1.00 50.00           O  
ATOM   1974  N   THR H 317     360.072 243.121 352.171  1.00 50.00           N  
ATOM   1975  CA  THR H 317     360.152 243.155 353.641  1.00 50.00           C  
ATOM   1976  CB  THR H 317     359.683 241.836 354.281  1.00 50.00           C  
ATOM   1977  OG1 THR H 317     358.315 241.593 353.931  1.00 50.00           O  
ATOM   1978  CG2 THR H 317     359.813 241.896 355.795  1.00 50.00           C  
ATOM   1979  C   THR H 317     361.563 243.487 354.104  1.00 50.00           C  
ATOM   1980  O   THR H 317     361.751 244.312 355.005  1.00 50.00           O  
ATOM   1981  N   ARG H 318     362.546 242.865 353.465  1.00 50.00           N  
ATOM   1982  CA  ARG H 318     363.936 243.093 353.840  1.00 50.00           C  
ATOM   1983  CB  ARG H 318     364.825 241.995 353.272  1.00 50.00           C  
ATOM   1984  CG  ARG H 318     364.407 240.592 353.692  1.00 50.00           C  
ATOM   1985  CD  ARG H 318     365.219 239.521 352.973  1.00 50.00           C  
ATOM   1986  NE  ARG H 318     366.654 239.789 353.036  1.00 50.00           N  
ATOM   1987  CZ  ARG H 318     367.426 239.606 354.112  1.00 50.00           C  
ATOM   1988  NH1 ARG H 318     366.949 239.124 355.265  1.00 50.00           N  
ATOM   1989  NH2 ARG H 318     368.708 239.903 354.033  1.00 50.00           N  
ATOM   1990  C   ARG H 318     364.406 244.484 353.402  1.00 50.00           C  
ATOM   1991  O   ARG H 318     365.295 245.056 354.037  1.00 50.00           O  
ATOM   1992  N   ALA H 319     363.806 245.029 352.342  1.00 50.00           N  
ATOM   1993  CA  ALA H 319     364.119 246.394 351.898  1.00 50.00           C  
ATOM   1994  CB  ALA H 319     363.521 246.676 350.526  1.00 50.00           C  
ATOM   1995  C   ALA H 319     363.643 247.435 352.910  1.00 50.00           C  
ATOM   1996  O   ALA H 319     364.415 248.320 353.292  1.00 50.00           O  
ATOM   1997  N   ASN H 320     362.392 247.323 353.353  1.00 50.00           N  
ATOM   1998  CA  ASN H 320     361.857 248.300 354.317  1.00 50.00           C  
ATOM   1999  CB  ASN H 320     360.333 248.181 354.446  1.00 50.00           C  
ATOM   2000  CG  ASN H 320     359.595 248.778 353.266  1.00 50.00           C  
ATOM   2001  OD1 ASN H 320     360.225 249.250 352.306  1.00 50.00           O  
ATOM   2002  ND2 ASN H 320     358.264 248.785 353.340  1.00 50.00           N  
ATOM   2003  C   ASN H 320     362.505 248.197 355.689  1.00 50.00           C  
ATOM   2004  O   ASN H 320     362.734 249.227 356.334  1.00 50.00           O  
ATOM   2005  N   GLU H 321     362.802 246.974 356.132  1.00 50.00           N  
ATOM   2006  CA  GLU H 321     363.444 246.791 357.435  1.00 50.00           C  
ATOM   2007  CB  GLU H 321     363.383 245.324 357.873  1.00 50.00           C  
ATOM   2008  CG  GLU H 321     364.076 245.014 359.198  1.00 50.00           C  
ATOM   2009  CD  GLU H 321     363.532 245.803 360.381  1.00 50.00           C  
ATOM   2010  OE1 GLU H 321     362.334 246.162 360.381  1.00 50.00           O  
ATOM   2011  OE2 GLU H 321     364.307 246.054 361.328  1.00 50.00           O  
ATOM   2012  C   GLU H 321     364.891 247.289 357.435  1.00 50.00           C  
ATOM   2013  O   GLU H 321     365.340 247.895 358.413  1.00 50.00           O  
ATOM   2014  N   LEU H 322     365.616 247.015 356.349  1.00 50.00           N  
ATOM   2015  CA  LEU H 322     366.994 247.490 356.228  1.00 50.00           C  
ATOM   2016  CB  LEU H 322     367.681 246.851 355.017  1.00 50.00           C  
ATOM   2017  CG  LEU H 322     369.144 247.217 354.746  1.00 50.00           C  
ATOM   2018  CD1 LEU H 322     370.023 246.922 355.954  1.00 50.00           C  
ATOM   2019  CD2 LEU H 322     369.633 246.468 353.517  1.00 50.00           C  
ATOM   2020  C   LEU H 322     367.053 249.016 356.131  1.00 50.00           C  
ATOM   2021  O   LEU H 322     367.901 249.644 356.766  1.00 50.00           O  
ATOM   2022  N   THR H 323     366.156 249.605 355.344  1.00 50.00           N  
ATOM   2023  CA  THR H 323     366.119 251.060 355.205  1.00 50.00           C  
ATOM   2024  CB  THR H 323     365.125 251.487 354.114  1.00 50.00           C  
ATOM   2025  OG1 THR H 323     365.464 250.825 352.894  1.00 50.00           O  
ATOM   2026  CG2 THR H 323     365.180 252.990 353.890  1.00 50.00           C  
ATOM   2027  C   THR H 323     365.766 251.746 356.523  1.00 50.00           C  
ATOM   2028  O   THR H 323     366.297 252.814 356.827  1.00 50.00           O  
ATOM   2029  N   LYS H 324     364.884 251.118 357.301  1.00 50.00           N  
ATOM   2030  CA  LYS H 324     364.502 251.651 358.610  1.00 50.00           C  
ATOM   2031  CB  LYS H 324     363.326 250.850 359.187  1.00 50.00           C  
ATOM   2032  CG  LYS H 324     362.779 251.366 360.512  1.00 50.00           C  
ATOM   2033  CD  LYS H 324     361.735 250.414 361.083  1.00 50.00           C  
ATOM   2034  CE  LYS H 324     360.412 250.475 360.329  1.00 50.00           C  
ATOM   2035  NZ  LYS H 324     359.868 249.113 360.074  1.00 50.00           N  
ATOM   2036  C   LYS H 324     365.688 251.652 359.578  1.00 50.00           C  
ATOM   2037  O   LYS H 324     365.855 252.605 360.349  1.00 50.00           O  
ATOM   2038  N   LEU H 325     366.498 250.591 359.537  1.00 50.00           N  
ATOM   2039  CA  LEU H 325     367.702 250.523 360.377  1.00 50.00           C  
ATOM   2040  CB  LEU H 325     368.267 249.099 360.413  1.00 50.00           C  
ATOM   2041  CG  LEU H 325     367.366 247.997 360.980  1.00 50.00           C  
ATOM   2042  CD1 LEU H 325     368.054 246.646 360.851  1.00 50.00           C  
ATOM   2043  CD2 LEU H 325     366.978 248.266 362.426  1.00 50.00           C  
ATOM   2044  C   LEU H 325     368.790 251.499 359.924  1.00 50.00           C  
ATOM   2045  O   LEU H 325     369.532 252.018 360.757  1.00 50.00           O  
ATOM   2046  N   LEU H 326     368.895 251.730 358.615  1.00 50.00           N  
ATOM   2047  CA  LEU H 326     369.852 252.709 358.092  1.00 50.00           C  
ATOM   2048  CB  LEU H 326     369.927 252.642 356.562  1.00 50.00           C  
ATOM   2049  CG  LEU H 326     370.566 251.393 355.950  1.00 50.00           C  
ATOM   2050  CD1 LEU H 326     370.552 251.508 354.435  1.00 50.00           C  
ATOM   2051  CD2 LEU H 326     371.984 251.179 356.459  1.00 50.00           C  
ATOM   2052  C   LEU H 326     369.518 254.128 358.545  1.00 50.00           C  
ATOM   2053  O   LEU H 326     370.401 254.859 358.995  1.00 50.00           O  
ATOM   2054  N   ASN H 327     368.246 254.509 358.443  1.00 50.00           N  
ATOM   2055  CA  ASN H 327     367.830 255.839 358.905  1.00 50.00           C  
ATOM   2056  CB  ASN H 327     366.394 256.141 358.474  1.00 50.00           C  
ATOM   2057  CG  ASN H 327     366.282 256.399 356.983  1.00 50.00           C  
ATOM   2058  OD1 ASN H 327     366.633 257.478 356.497  1.00 50.00           O  
ATOM   2059  ND2 ASN H 327     365.807 255.409 356.244  1.00 50.00           N  
ATOM   2060  C   ASN H 327     367.986 256.007 360.418  1.00 50.00           C  
ATOM   2061  O   ASN H 327     368.248 257.116 360.888  1.00 50.00           O  
ATOM   2062  N   ALA H 328     367.826 254.918 361.170  1.00 50.00           N  
ATOM   2063  CA  ALA H 328     368.025 254.972 362.626  1.00 50.00           C  
ATOM   2064  CB  ALA H 328     367.434 253.740 363.294  1.00 50.00           C  
ATOM   2065  C   ALA H 328     369.495 255.136 363.024  1.00 50.00           C  
ATOM   2066  O   ALA H 328     369.783 255.712 364.074  1.00 50.00           O  
ATOM   2067  N   SER H 329     370.412 254.639 362.191  1.00 50.00           N  
ATOM   2068  CA  SER H 329     371.851 254.687 362.491  1.00 50.00           C  
ATOM   2069  CB  SER H 329     372.488 253.341 362.127  1.00 50.00           C  
ATOM   2070  OG  SER H 329     371.783 252.272 362.732  1.00 50.00           O  
ATOM   2071  C   SER H 329     372.593 255.823 361.775  1.00 50.00           C  
ATOM   2072  O   SER H 329     373.781 255.692 361.475  1.00 50.00           O  
ATOM   2073  N   ASN H 330     371.907 256.940 361.526  1.00 50.00           N  
ATOM   2074  CA  ASN H 330     372.491 258.087 360.826  1.00 50.00           C  
ATOM   2075  CB  ASN H 330     373.552 258.766 361.710  1.00 50.00           C  
ATOM   2076  CG  ASN H 330     373.908 260.171 361.243  1.00 50.00           C  
ATOM   2077  OD1 ASN H 330     373.161 260.807 360.498  1.00 50.00           O  
ATOM   2078  ND2 ASN H 330     375.062 260.656 361.680  1.00 50.00           N  
ATOM   2079  C   ASN H 330     373.063 257.708 359.448  1.00 50.00           C  
ATOM   2080  O   ASN H 330     374.137 258.166 359.054  1.00 50.00           O  
ATOM   2081  N   PHE H 331     372.340 256.846 358.739  1.00 50.00           N  
ATOM   2082  CA  PHE H 331     372.591 256.555 357.328  1.00 50.00           C  
ATOM   2083  CB  PHE H 331     372.996 255.094 357.110  1.00 50.00           C  
ATOM   2084  CG  PHE H 331     374.319 254.734 357.716  1.00 50.00           C  
ATOM   2085  CD1 PHE H 331     375.505 255.036 357.053  1.00 50.00           C  
ATOM   2086  CE1 PHE H 331     376.731 254.701 357.608  1.00 50.00           C  
ATOM   2087  CZ  PHE H 331     376.779 254.054 358.837  1.00 50.00           C  
ATOM   2088  CE2 PHE H 331     375.605 253.746 359.505  1.00 50.00           C  
ATOM   2089  CD2 PHE H 331     374.384 254.082 358.943  1.00 50.00           C  
ATOM   2090  C   PHE H 331     371.312 256.877 356.561  1.00 50.00           C  
ATOM   2091  O   PHE H 331     370.506 255.981 356.312  1.00 50.00           O  
ATOM   2092  N   PRO H 332     371.116 258.161 356.190  1.00 50.00           N  
ATOM   2093  CA  PRO H 332     369.897 258.558 355.483  1.00 50.00           C  
ATOM   2094  CB  PRO H 332     370.106 260.054 355.221  1.00 50.00           C  
ATOM   2095  CG  PRO H 332     371.080 260.486 356.256  1.00 50.00           C  
ATOM   2096  CD  PRO H 332     371.997 259.318 356.431  1.00 50.00           C  
ATOM   2097  C   PRO H 332     369.711 257.790 354.177  1.00 50.00           C  
ATOM   2098  O   PRO H 332     370.563 257.863 353.281  1.00 50.00           O  
ATOM   2099  N   ALA H 333     368.615 257.040 354.092  1.00 50.00           N  
ATOM   2100  CA  ALA H 333     368.359 256.189 352.933  1.00 50.00           C  
ATOM   2101  CB  ALA H 333     368.807 254.756 353.209  1.00 50.00           C  
ATOM   2102  C   ALA H 333     366.889 256.216 352.569  1.00 50.00           C  
ATOM   2103  O   ALA H 333     366.025 256.536 353.403  1.00 50.00           O  
ATOM   2104  N   ILE H 334     366.629 255.861 351.318  1.00 50.00           N  
ATOM   2105  CA  ILE H 334     365.274 255.664 350.828  1.00 50.00           C  
ATOM   2106  CB  ILE H 334     364.836 256.726 349.788  1.00 50.00           C  
ATOM   2107  CG1 ILE H 334     365.842 256.852 348.629  1.00 50.00           C  
ATOM   2108  CD1 ILE H 334     365.496 256.006 347.429  1.00 50.00           C  
ATOM   2109  CG2 ILE H 334     364.616 258.063 350.476  1.00 50.00           C  
ATOM   2110  C   ILE H 334     365.180 254.263 350.256  1.00 50.00           C  
ATOM   2111  O   ILE H 334     366.184 253.589 350.022  1.00 50.00           O  
ATOM   2112  N   THR H 335     363.953 253.826 350.033  1.00 50.00           N  
ATOM   2113  CA  THR H 335     363.716 252.518 349.451  1.00 50.00           C  
ATOM   2114  CB  THR H 335     363.319 251.484 350.521  1.00 50.00           C  
ATOM   2115  OG1 THR H 335     363.118 250.207 349.919  1.00 50.00           O  
ATOM   2116  CG2 THR H 335     362.066 251.896 351.279  1.00 50.00           C  
ATOM   2117  C   THR H 335     362.669 252.612 348.367  1.00 50.00           C  
ATOM   2118  O   THR H 335     361.707 253.370 348.509  1.00 50.00           O  
ATOM   2119  N   VAL H 336     362.888 251.858 347.295  1.00 50.00           N  
ATOM   2120  CA  VAL H 336     361.921 251.742 346.216  1.00 50.00           C  
ATOM   2121  CB  VAL H 336     362.337 252.516 344.947  1.00 50.00           C  
ATOM   2122  CG1 VAL H 336     361.286 252.363 343.848  1.00 50.00           C  
ATOM   2123  CG2 VAL H 336     362.535 253.990 345.263  1.00 50.00           C  
ATOM   2124  C   VAL H 336     361.755 250.266 345.902  1.00 50.00           C  
ATOM   2125  O   VAL H 336     362.707 249.536 345.709  1.00 50.00           O  
ATOM   2126  N   HIS H 337     360.514 249.834 345.848  1.00 50.00           N  
ATOM   2127  CA  HIS H 337     360.213 248.461 345.506  1.00 50.00           C  
ATOM   2128  CB  HIS H 337     360.509 247.522 346.678  1.00 50.00           C  
ATOM   2129  CG  HIS H 337     359.929 247.976 347.985  1.00 50.00           C  
ATOM   2130  ND1 HIS H 337     358.578 247.984 348.250  1.00 50.00           N  
ATOM   2131  CE1 HIS H 337     358.374 248.422 349.481  1.00 50.00           C  
ATOM   2132  NE2 HIS H 337     359.537 248.701 350.020  1.00 50.00           N  
ATOM   2133  CD2 HIS H 337     360.525 248.439 349.105  1.00 50.00           C  
ATOM   2134  C   HIS H 337     358.760 248.426 345.114  1.00 50.00           C  
ATOM   2135  O   HIS H 337     358.074 249.470 345.113  1.00 50.00           O  
ATOM   2136  N   GLY H 338     358.302 247.236 344.757  1.00 50.00           N  
ATOM   2137  CA  GLY H 338     356.901 247.013 344.582  1.00 50.00           C  
ATOM   2138  C   GLY H 338     356.177 247.272 345.879  1.00 50.00           C  
ATOM   2139  O   GLY H 338     356.746 247.583 346.919  1.00 50.00           O  
ATOM   2140  N   HIS H 339     354.889 247.017 345.837  1.00 50.00           N  
ATOM   2141  CA  HIS H 339     354.126 247.017 347.043  1.00 50.00           C  
ATOM   2142  CB  HIS H 339     354.530 245.846 347.916  1.00 50.00           C  
ATOM   2143  CG  HIS H 339     353.877 244.554 347.463  1.00 50.00           C  
ATOM   2144  ND1 HIS H 339     354.358 243.943 346.329  1.00 50.00           N  
ATOM   2145  CE1 HIS H 339     353.632 242.891 346.028  1.00 50.00           C  
ATOM   2146  NE2 HIS H 339     352.658 242.805 346.910  1.00 50.00           N  
ATOM   2147  CD2 HIS H 339     352.747 243.852 347.798  1.00 50.00           C  
ATOM   2148  C   HIS H 339     354.107 248.349 347.798  1.00 50.00           C  
ATOM   2149  O   HIS H 339     353.779 248.439 348.981  1.00 50.00           O  
ATOM   2150  N   MET H 340     354.387 249.400 347.047  1.00 50.00           N  
ATOM   2151  CA  MET H 340     354.417 250.775 347.536  1.00 50.00           C  
ATOM   2152  CB  MET H 340     355.855 251.249 347.592  1.00 50.00           C  
ATOM   2153  CG  MET H 340     356.017 252.658 348.140  1.00 50.00           C  
ATOM   2154  SD  MET H 340     357.677 253.268 347.844  1.00 50.00           S  
ATOM   2155  CE  MET H 340     358.573 251.784 348.375  1.00 50.00           C  
ATOM   2156  C   MET H 340     353.565 251.629 346.605  1.00 50.00           C  
ATOM   2157  O   MET H 340     353.512 251.368 345.384  1.00 50.00           O  
ATOM   2158  N   LYS H 341     352.873 252.628 347.172  1.00 50.00           N  
ATOM   2159  CA  LYS H 341     352.071 253.603 346.368  1.00 50.00           C  
ATOM   2160  CB  LYS H 341     351.402 254.650 347.251  1.00 50.00           C  
ATOM   2161  CG  LYS H 341     350.281 254.064 348.076  1.00 50.00           C  
ATOM   2162  CD  LYS H 341     349.196 253.418 347.200  1.00 50.00           C  
ATOM   2163  CE  LYS H 341     347.827 254.032 347.415  1.00 50.00           C  
ATOM   2164  NZ  LYS H 341     347.628 255.091 346.397  1.00 50.00           N  
ATOM   2165  C   LYS H 341     352.945 254.245 345.323  1.00 50.00           C  
ATOM   2166  O   LYS H 341     354.063 254.616 345.633  1.00 50.00           O  
ATOM   2167  N   GLN H 342     352.468 254.350 344.080  1.00 50.00           N  
ATOM   2168  CA  GLN H 342     353.327 254.801 342.983  1.00 50.00           C  
ATOM   2169  CB  GLN H 342     352.709 254.575 341.608  1.00 50.00           C  
ATOM   2170  CG  GLN H 342     353.655 254.846 340.481  1.00 50.00           C  
ATOM   2171  CD  GLN H 342     354.739 253.814 340.253  1.00 50.00           C  
ATOM   2172  OE1 GLN H 342     354.720 252.736 340.822  1.00 50.00           O  
ATOM   2173  NE2 GLN H 342     355.686 254.132 339.398  1.00 50.00           N  
ATOM   2174  C   GLN H 342     353.630 256.271 343.172  1.00 50.00           C  
ATOM   2175  O   GLN H 342     354.690 256.728 342.770  1.00 50.00           O  
ATOM   2176  N   GLU H 343     352.703 257.002 343.787  1.00 50.00           N  
ATOM   2177  CA  GLU H 343     352.968 258.360 344.258  1.00 50.00           C  
ATOM   2178  CB  GLU H 343     351.767 258.908 345.039  1.00 50.00           C  
ATOM   2179  CG  GLU H 343     351.668 260.425 345.039  1.00 50.00           C  
ATOM   2180  CD  GLU H 343     351.098 261.008 343.752  1.00 50.00           C  
ATOM   2181  OE1 GLU H 343     350.911 260.274 342.757  1.00 50.00           O  
ATOM   2182  OE2 GLU H 343     350.833 262.228 343.737  1.00 50.00           O  
ATOM   2183  C   GLU H 343     354.229 258.404 345.129  1.00 50.00           C  
ATOM   2184  O   GLU H 343     355.008 259.328 345.019  1.00 50.00           O  
ATOM   2185  N   GLU H 344     354.425 257.392 345.970  1.00 50.00           N  
ATOM   2186  CA  GLU H 344     355.607 257.309 346.821  1.00 50.00           C  
ATOM   2187  CB  GLU H 344     355.311 256.478 348.064  1.00 50.00           C  
ATOM   2188  CG  GLU H 344     356.277 256.718 349.226  1.00 50.00           C  
ATOM   2189  CD  GLU H 344     356.103 258.094 349.862  1.00 50.00           C  
ATOM   2190  OE1 GLU H 344     355.036 258.726 349.691  1.00 50.00           O  
ATOM   2191  OE2 GLU H 344     357.050 258.552 350.527  1.00 50.00           O  
ATOM   2192  C   GLU H 344     356.826 256.728 346.109  1.00 50.00           C  
ATOM   2193  O   GLU H 344     357.927 257.176 346.351  1.00 50.00           O  
ATOM   2194  N   ARG H 345     356.636 255.725 345.258  1.00 50.00           N  
ATOM   2195  CA  ARG H 345     357.746 255.144 344.498  1.00 50.00           C  
ATOM   2196  CB  ARG H 345     357.270 254.018 343.592  1.00 50.00           C  
ATOM   2197  CG  ARG H 345     357.067 252.709 344.311  1.00 50.00           C  
ATOM   2198  CD  ARG H 345     356.558 251.647 343.340  1.00 50.00           C  
ATOM   2199  NE  ARG H 345     357.434 251.416 342.189  1.00 50.00           N  
ATOM   2200  CZ  ARG H 345     357.266 250.447 341.291  1.00 50.00           C  
ATOM   2201  NH1 ARG H 345     356.266 249.575 341.389  1.00 50.00           N  
ATOM   2202  NH2 ARG H 345     358.122 250.342 340.282  1.00 50.00           N  
ATOM   2203  C   ARG H 345     358.444 256.190 343.646  1.00 50.00           C  
ATOM   2204  O   ARG H 345     359.670 256.234 343.618  1.00 50.00           O  
ATOM   2205  N   ILE H 346     357.666 257.036 342.981  1.00 50.00           N  
ATOM   2206  CA  ILE H 346     358.231 258.080 342.136  1.00 50.00           C  
ATOM   2207  CB  ILE H 346     357.174 258.625 341.147  1.00 50.00           C  
ATOM   2208  CG1 ILE H 346     356.905 257.595 340.050  1.00 50.00           C  
ATOM   2209  CD1 ILE H 346     358.049 257.367 339.067  1.00 50.00           C  
ATOM   2210  CG2 ILE H 346     357.594 259.953 340.524  1.00 50.00           C  
ATOM   2211  C   ILE H 346     358.844 259.195 342.968  1.00 50.00           C  
ATOM   2212  O   ILE H 346     359.908 259.700 342.615  1.00 50.00           O  
ATOM   2213  N   ALA H 347     358.185 259.573 344.065  1.00 50.00           N  
ATOM   2214  CA  ALA H 347     358.692 260.650 344.931  1.00 50.00           C  
ATOM   2215  CB  ALA H 347     357.733 260.918 346.084  1.00 50.00           C  
ATOM   2216  C   ALA H 347     360.078 260.332 345.469  1.00 50.00           C  
ATOM   2217  O   ALA H 347     360.924 261.209 345.533  1.00 50.00           O  
ATOM   2218  N   ARG H 348     360.323 259.074 345.807  1.00 50.00           N  
ATOM   2219  CA  ARG H 348     361.642 258.677 346.305  1.00 50.00           C  
ATOM   2220  CB  ARG H 348     361.562 257.430 347.137  1.00 50.00           C  
ATOM   2221  CG  ARG H 348     360.511 257.573 348.188  1.00 50.00           C  
ATOM   2222  CD  ARG H 348     360.463 256.304 348.954  1.00 50.00           C  
ATOM   2223  NE  ARG H 348     359.440 256.427 349.961  1.00 50.00           N  
ATOM   2224  CZ  ARG H 348     359.122 255.461 350.785  1.00 50.00           C  
ATOM   2225  NH1 ARG H 348     359.771 254.288 350.714  1.00 50.00           N  
ATOM   2226  NH2 ARG H 348     358.169 255.691 351.684  1.00 50.00           N  
ATOM   2227  C   ARG H 348     362.608 258.444 345.188  1.00 50.00           C  
ATOM   2228  O   ARG H 348     363.790 258.679 345.370  1.00 50.00           O  
ATOM   2229  N   TYR H 349     362.121 257.969 344.044  1.00 50.00           N  
ATOM   2230  CA  TYR H 349     362.963 257.855 342.856  1.00 50.00           C  
ATOM   2231  CB  TYR H 349     362.165 257.304 341.670  1.00 50.00           C  
ATOM   2232  CG  TYR H 349     362.787 257.598 340.330  1.00 50.00           C  
ATOM   2233  CD1 TYR H 349     363.957 256.954 339.926  1.00 50.00           C  
ATOM   2234  CE1 TYR H 349     364.537 257.231 338.695  1.00 50.00           C  
ATOM   2235  CZ  TYR H 349     363.944 258.158 337.851  1.00 50.00           C  
ATOM   2236  OH  TYR H 349     364.513 258.434 336.630  1.00 50.00           O  
ATOM   2237  CE2 TYR H 349     362.787 258.814 338.235  1.00 50.00           C  
ATOM   2238  CD2 TYR H 349     362.215 258.534 339.468  1.00 50.00           C  
ATOM   2239  C   TYR H 349     363.583 259.207 342.514  1.00 50.00           C  
ATOM   2240  O   TYR H 349     364.776 259.282 342.255  1.00 50.00           O  
ATOM   2241  N   LYS H 350     362.775 260.262 342.544  1.00 50.00           N  
ATOM   2242  CA  LYS H 350     363.269 261.608 342.268  1.00 50.00           C  
ATOM   2243  CB  LYS H 350     362.109 262.576 342.044  1.00 50.00           C  
ATOM   2244  CG  LYS H 350     361.297 262.265 340.800  1.00 50.00           C  
ATOM   2245  CD  LYS H 350     360.077 263.164 340.700  1.00 50.00           C  
ATOM   2246  CE  LYS H 350     359.360 262.985 339.371  1.00 50.00           C  
ATOM   2247  NZ  LYS H 350     360.129 263.568 338.235  1.00 50.00           N  
ATOM   2248  C   LYS H 350     364.179 262.111 343.388  1.00 50.00           C  
ATOM   2249  O   LYS H 350     365.173 262.766 343.121  1.00 50.00           O  
ATOM   2250  N   ALA H 351     363.838 261.803 344.637  1.00 50.00           N  
ATOM   2251  CA  ALA H 351     364.676 262.199 345.779  1.00 50.00           C  
ATOM   2252  CB  ALA H 351     364.016 261.836 347.105  1.00 50.00           C  
ATOM   2253  C   ALA H 351     366.063 261.586 345.702  1.00 50.00           C  
ATOM   2254  O   ALA H 351     367.031 262.244 346.018  1.00 50.00           O  
ATOM   2255  N   PHE H 352     366.160 260.333 345.273  1.00 50.00           N  
ATOM   2256  CA  PHE H 352     367.450 259.665 345.123  1.00 50.00           C  
ATOM   2257  CB  PHE H 352     367.268 258.147 345.151  1.00 50.00           C  
ATOM   2258  CG  PHE H 352     368.551 257.382 345.050  1.00 50.00           C  
ATOM   2259  CD1 PHE H 352     369.530 257.520 346.022  1.00 50.00           C  
ATOM   2260  CE1 PHE H 352     370.725 256.821 345.935  1.00 50.00           C  
ATOM   2261  CZ  PHE H 352     370.946 255.965 344.867  1.00 50.00           C  
ATOM   2262  CE2 PHE H 352     369.969 255.811 343.896  1.00 50.00           C  
ATOM   2263  CD2 PHE H 352     368.780 256.516 343.990  1.00 50.00           C  
ATOM   2264  C   PHE H 352     368.152 260.111 343.846  1.00 50.00           C  
ATOM   2265  O   PHE H 352     369.355 260.323 343.854  1.00 50.00           O  
ATOM   2266  N   LYS H 353     367.402 260.266 342.761  1.00 50.00           N  
ATOM   2267  CA  LYS H 353     367.957 260.721 341.483  1.00 50.00           C  
ATOM   2268  CB  LYS H 353     366.891 260.620 340.390  1.00 50.00           C  
ATOM   2269  CG  LYS H 353     367.232 261.283 339.065  1.00 50.00           C  
ATOM   2270  CD  LYS H 353     366.155 260.991 338.020  1.00 50.00           C  
ATOM   2271  CE  LYS H 353     364.965 261.940 338.122  1.00 50.00           C  
ATOM   2272  NZ  LYS H 353     365.297 263.355 337.779  1.00 50.00           N  
ATOM   2273  C   LYS H 353     368.508 262.146 341.580  1.00 50.00           C  
ATOM   2274  O   LYS H 353     369.550 262.447 341.007  1.00 50.00           O  
ATOM   2275  N   ASP H 354     367.817 263.006 342.320  1.00 50.00           N  
ATOM   2276  CA  ASP H 354     368.241 264.397 342.500  1.00 50.00           C  
ATOM   2277  CB  ASP H 354     367.019 265.320 342.532  1.00 50.00           C  
ATOM   2278  CG  ASP H 354     366.188 265.238 341.262  1.00 50.00           C  
ATOM   2279  OD1 ASP H 354     366.742 264.939 340.177  1.00 50.00           O  
ATOM   2280  OD2 ASP H 354     364.967 265.478 341.348  1.00 50.00           O  
ATOM   2281  C   ASP H 354     369.110 264.598 343.750  1.00 50.00           C  
ATOM   2282  O   ASP H 354     369.211 265.715 344.264  1.00 50.00           O  
ATOM   2283  N   PHE H 355     369.725 263.518 344.237  1.00 50.00           N  
ATOM   2284  CA  PHE H 355     370.791 263.599 345.232  1.00 50.00           C  
ATOM   2285  CB  PHE H 355     371.975 264.363 344.621  1.00 50.00           C  
ATOM   2286  CG  PHE H 355     373.291 264.104 345.292  1.00 50.00           C  
ATOM   2287  CD1 PHE H 355     373.671 262.817 345.636  1.00 50.00           C  
ATOM   2288  CE1 PHE H 355     374.891 262.573 346.234  1.00 50.00           C  
ATOM   2289  CZ  PHE H 355     375.748 263.616 346.504  1.00 50.00           C  
ATOM   2290  CE2 PHE H 355     375.382 264.901 346.169  1.00 50.00           C  
ATOM   2291  CD2 PHE H 355     374.178 265.144 345.537  1.00 50.00           C  
ATOM   2292  C   PHE H 355     370.383 264.209 346.582  1.00 50.00           C  
ATOM   2293  O   PHE H 355     371.164 264.896 347.224  1.00 50.00           O  
ATOM   2294  N   GLU H 356     369.163 263.940 347.025  1.00 50.00           N  
ATOM   2295  CA  GLU H 356     368.737 264.389 348.360  1.00 50.00           C  
ATOM   2296  CB  GLU H 356     367.222 264.532 348.452  1.00 50.00           C  
ATOM   2297  CG  GLU H 356     366.579 265.270 347.286  1.00 50.00           C  
ATOM   2298  CD  GLU H 356     365.076 265.406 347.416  1.00 50.00           C  
ATOM   2299  OE1 GLU H 356     364.487 264.871 348.380  1.00 50.00           O  
ATOM   2300  OE2 GLU H 356     364.473 266.051 346.537  1.00 50.00           O  
ATOM   2301  C   GLU H 356     369.227 263.417 349.433  1.00 50.00           C  
ATOM   2302  O   GLU H 356     369.436 263.815 350.579  1.00 50.00           O  
ATOM   2303  N   LYS H 357     369.362 262.143 349.067  1.00 50.00           N  
ATOM   2304  CA  LYS H 357     369.954 261.128 349.937  1.00 50.00           C  
ATOM   2305  CB  LYS H 357     368.871 260.296 350.627  1.00 50.00           C  
ATOM   2306  CG  LYS H 357     368.007 261.102 351.585  1.00 50.00           C  
ATOM   2307  CD  LYS H 357     367.020 260.235 352.346  1.00 50.00           C  
ATOM   2308  CE  LYS H 357     365.962 261.071 353.051  1.00 50.00           C  
ATOM   2309  NZ  LYS H 357     366.541 262.050 354.013  1.00 50.00           N  
ATOM   2310  C   LYS H 357     370.864 260.251 349.095  1.00 50.00           C  
ATOM   2311  O   LYS H 357     370.583 259.982 347.922  1.00 50.00           O  
ATOM   2312  N   ARG H 358     371.975 259.825 349.685  1.00 50.00           N  
ATOM   2313  CA  ARG H 358     373.015 259.124 348.936  1.00 50.00           C  
ATOM   2314  CB  ARG H 358     374.392 259.503 349.456  1.00 50.00           C  
ATOM   2315  CG  ARG H 358     374.659 260.988 349.467  1.00 50.00           C  
ATOM   2316  CD  ARG H 358     375.859 261.380 350.285  1.00 50.00           C  
ATOM   2317  NE  ARG H 358     377.059 260.531 350.113  1.00 50.00           N  
ATOM   2318  CZ  ARG H 358     377.499 259.578 350.955  1.00 50.00           C  
ATOM   2319  NH1 ARG H 358     376.855 259.286 352.091  1.00 50.00           N  
ATOM   2320  NH2 ARG H 358     378.619 258.920 350.667  1.00 50.00           N  
ATOM   2321  C   ARG H 358     372.881 257.611 348.932  1.00 50.00           C  
ATOM   2322  O   ARG H 358     373.645 256.926 348.245  1.00 50.00           O  
ATOM   2323  N   ILE H 359     371.912 257.089 349.681  1.00 50.00           N  
ATOM   2324  CA  ILE H 359     371.749 255.646 349.839  1.00 50.00           C  
ATOM   2325  CB  ILE H 359     371.979 255.212 351.302  1.00 50.00           C  
ATOM   2326  CG1 ILE H 359     373.355 255.694 351.791  1.00 50.00           C  
ATOM   2327  CD1 ILE H 359     373.618 255.459 353.266  1.00 50.00           C  
ATOM   2328  CG2 ILE H 359     371.853 253.695 351.436  1.00 50.00           C  
ATOM   2329  C   ILE H 359     370.346 255.266 349.387  1.00 50.00           C  
ATOM   2330  O   ILE H 359     369.367 255.928 349.761  1.00 50.00           O  
ATOM   2331  N   CYS H 360     370.273 254.216 348.565  1.00 50.00           N  
ATOM   2332  CA  CYS H 360     368.993 253.659 348.129  1.00 50.00           C  
ATOM   2333  CB  CYS H 360     368.675 254.047 346.684  1.00 50.00           C  
ATOM   2334  SG  CYS H 360     367.234 253.203 345.995  1.00 50.00           S  
ATOM   2335  C   CYS H 360     369.020 252.147 348.274  1.00 50.00           C  
ATOM   2336  O   CYS H 360     369.923 251.484 347.768  1.00 50.00           O  
ATOM   2337  N   VAL H 361     368.024 251.613 348.979  1.00 50.00           N  
ATOM   2338  CA  VAL H 361     367.850 250.170 349.124  1.00 50.00           C  
ATOM   2339  CB  VAL H 361     367.622 249.779 350.594  1.00 50.00           C  
ATOM   2340  CG1 VAL H 361     367.328 248.290 350.729  1.00 50.00           C  
ATOM   2341  CG2 VAL H 361     368.831 250.164 351.435  1.00 50.00           C  
ATOM   2342  C   VAL H 361     366.648 249.768 348.282  1.00 50.00           C  
ATOM   2343  O   VAL H 361     365.579 250.357 348.421  1.00 50.00           O  
ATOM   2344  N   SER H 362     366.821 248.774 347.419  1.00 50.00           N  
ATOM   2345  CA  SER H 362     365.750 248.393 346.514  1.00 50.00           C  
ATOM   2346  CB  SER H 362     365.782 249.283 345.261  1.00 50.00           C  
ATOM   2347  OG  SER H 362     366.575 248.723 344.239  1.00 50.00           O  
ATOM   2348  C   SER H 362     365.852 246.931 346.136  1.00 50.00           C  
ATOM   2349  O   SER H 362     366.885 246.296 346.327  1.00 50.00           O  
ATOM   2350  N   THR H 363     364.758 246.407 345.597  1.00 50.00           N  
ATOM   2351  CA  THR H 363     364.734 245.062 345.041  1.00 50.00           C  
ATOM   2352  CB  THR H 363     363.312 244.470 345.113  1.00 50.00           C  
ATOM   2353  OG1 THR H 363     362.399 245.337 344.428  1.00 50.00           O  
ATOM   2354  CG2 THR H 363     362.887 244.305 346.561  1.00 50.00           C  
ATOM   2355  C   THR H 363     365.236 245.132 343.605  1.00 50.00           C  
ATOM   2356  O   THR H 363     365.836 246.133 343.199  1.00 50.00           O  
ATOM   2357  N   ASP H 364     364.982 244.094 342.817  1.00 50.00           N  
ATOM   2358  CA  ASP H 364     365.335 244.134 341.397  1.00 50.00           C  
ATOM   2359  CB  ASP H 364     365.281 242.727 340.786  1.00 50.00           C  
ATOM   2360  CG  ASP H 364     366.499 241.893 341.140  1.00 50.00           C  
ATOM   2361  OD1 ASP H 364     367.623 242.276 340.759  1.00 50.00           O  
ATOM   2362  OD2 ASP H 364     366.346 240.851 341.810  1.00 50.00           O  
ATOM   2363  C   ASP H 364     364.501 245.115 340.561  1.00 50.00           C  
ATOM   2364  O   ASP H 364     364.694 245.179 339.348  1.00 50.00           O  
ATOM   2365  N   VAL H 365     363.623 245.902 341.192  1.00 50.00           N  
ATOM   2366  CA  VAL H 365     362.909 246.978 340.506  1.00 50.00           C  
ATOM   2367  CB  VAL H 365     361.893 247.677 341.453  1.00 50.00           C  
ATOM   2368  CG1 VAL H 365     362.574 248.708 342.351  1.00 50.00           C  
ATOM   2369  CG2 VAL H 365     360.769 248.325 340.659  1.00 50.00           C  
ATOM   2370  C   VAL H 365     363.878 248.002 339.892  1.00 50.00           C  
ATOM   2371  O   VAL H 365     363.561 248.622 338.876  1.00 50.00           O  
ATOM   2372  N   PHE H 366     365.049 248.170 340.512  1.00 50.00           N  
ATOM   2373  CA  PHE H 366     366.113 249.002 339.960  1.00 50.00           C  
ATOM   2374  CB  PHE H 366     366.614 249.993 341.022  1.00 50.00           C  
ATOM   2375  CG  PHE H 366     365.684 251.144 341.294  1.00 50.00           C  
ATOM   2376  CD1 PHE H 366     364.489 251.333 340.581  1.00 50.00           C  
ATOM   2377  CE1 PHE H 366     363.670 252.416 340.846  1.00 50.00           C  
ATOM   2378  CZ  PHE H 366     364.031 253.340 341.811  1.00 50.00           C  
ATOM   2379  CE2 PHE H 366     365.210 253.174 342.521  1.00 50.00           C  
ATOM   2380  CD2 PHE H 366     366.030 252.086 342.259  1.00 50.00           C  
ATOM   2381  C   PHE H 366     367.283 248.186 339.425  1.00 50.00           C  
ATOM   2382  O   PHE H 366     368.345 248.745 339.169  1.00 50.00           O  
ATOM   2383  N   GLY H 367     367.091 246.885 339.224  1.00 50.00           N  
ATOM   2384  CA  GLY H 367     368.178 246.016 338.784  1.00 50.00           C  
ATOM   2385  C   GLY H 367     368.633 246.290 337.357  1.00 50.00           C  
ATOM   2386  O   GLY H 367     369.803 246.119 337.033  1.00 50.00           O  
ATOM   2387  N   ARG H 368     367.706 246.724 336.505  1.00 50.00           N  
ATOM   2388  CA  ARG H 368     367.991 246.964 335.091  1.00 50.00           C  
ATOM   2389  CB  ARG H 368     367.161 246.014 334.226  1.00 50.00           C  
ATOM   2390  CG  ARG H 368     367.689 244.589 334.182  1.00 50.00           C  
ATOM   2391  CD  ARG H 368     366.637 243.626 333.663  1.00 50.00           C  
ATOM   2392  NE  ARG H 368     367.189 242.297 333.383  1.00 50.00           N  
ATOM   2393  CZ  ARG H 368     367.632 241.858 332.201  1.00 50.00           C  
ATOM   2394  NH1 ARG H 368     367.636 242.637 331.111  1.00 50.00           N  
ATOM   2395  NH2 ARG H 368     368.097 240.613 332.111  1.00 50.00           N  
ATOM   2396  C   ARG H 368     367.689 248.400 334.696  1.00 50.00           C  
ATOM   2397  O   ARG H 368     366.802 249.043 335.268  1.00 50.00           O  
ATOM   2398  N   GLY H 369     368.453 248.915 333.736  1.00 50.00           N  
ATOM   2399  CA  GLY H 369     368.092 250.145 333.031  1.00 50.00           C  
ATOM   2400  C   GLY H 369     368.311 251.470 333.742  1.00 50.00           C  
ATOM   2401  O   GLY H 369     368.680 252.460 333.102  1.00 50.00           O  
ATOM   2402  N   ILE H 370     368.099 251.500 335.055  1.00 50.00           N  
ATOM   2403  CA  ILE H 370     368.144 252.750 335.806  1.00 50.00           C  
ATOM   2404  CB  ILE H 370     367.776 252.532 337.290  1.00 50.00           C  
ATOM   2405  CG1 ILE H 370     366.346 251.972 337.424  1.00 50.00           C  
ATOM   2406  CD1 ILE H 370     365.240 252.847 336.864  1.00 50.00           C  
ATOM   2407  CG2 ILE H 370     367.927 253.824 338.089  1.00 50.00           C  
ATOM   2408  C   ILE H 370     369.535 253.371 335.681  1.00 50.00           C  
ATOM   2409  O   ILE H 370     370.546 252.690 335.861  1.00 50.00           O  
ATOM   2410  N   ASP H 371     369.564 254.655 335.329  1.00 50.00           N  
ATOM   2411  CA  ASP H 371     370.801 255.386 335.089  1.00 50.00           C  
ATOM   2412  CB  ASP H 371     370.880 255.818 333.623  1.00 50.00           C  
ATOM   2413  CG  ASP H 371     371.996 256.821 333.366  1.00 50.00           C  
ATOM   2414  OD1 ASP H 371     373.173 256.420 333.273  1.00 50.00           O  
ATOM   2415  OD2 ASP H 371     371.685 258.025 333.265  1.00 50.00           O  
ATOM   2416  C   ASP H 371     370.862 256.607 336.006  1.00 50.00           C  
ATOM   2417  O   ASP H 371     370.162 257.597 335.780  1.00 50.00           O  
ATOM   2418  N   ILE H 372     371.694 256.514 337.042  1.00 50.00           N  
ATOM   2419  CA  ILE H 372     371.990 257.635 337.932  1.00 50.00           C  
ATOM   2420  CB  ILE H 372     371.397 257.416 339.343  1.00 50.00           C  
ATOM   2421  CG1 ILE H 372     369.885 257.155 339.235  1.00 50.00           C  
ATOM   2422  CD1 ILE H 372     369.169 256.972 340.557  1.00 50.00           C  
ATOM   2423  CG2 ILE H 372     371.681 258.616 340.245  1.00 50.00           C  
ATOM   2424  C   ILE H 372     373.510 257.777 337.982  1.00 50.00           C  
ATOM   2425  O   ILE H 372     374.212 256.866 338.434  1.00 50.00           O  
ATOM   2426  N   GLU H 373     374.006 258.928 337.537  1.00 50.00           N  
ATOM   2427  CA  GLU H 373     375.440 259.127 337.299  1.00 50.00           C  
ATOM   2428  CB  GLU H 373     375.682 260.439 336.554  1.00 50.00           C  
ATOM   2429  CG  GLU H 373     375.064 260.486 335.165  1.00 50.00           C  
ATOM   2430  CD  GLU H 373     375.331 261.789 334.431  1.00 50.00           C  
ATOM   2431  OE1 GLU H 373     375.943 262.714 335.010  1.00 50.00           O  
ATOM   2432  OE2 GLU H 373     374.922 261.888 333.260  1.00 50.00           O  
ATOM   2433  C   GLU H 373     376.290 259.112 338.566  1.00 50.00           C  
ATOM   2434  O   GLU H 373     377.473 258.789 338.508  1.00 50.00           O  
ATOM   2435  N   ARG H 374     375.692 259.462 339.701  1.00 50.00           N  
ATOM   2436  CA  ARG H 374     376.413 259.493 340.971  1.00 50.00           C  
ATOM   2437  CB  ARG H 374     375.745 260.485 341.925  1.00 50.00           C  
ATOM   2438  CG  ARG H 374     375.962 261.929 341.516  1.00 50.00           C  
ATOM   2439  CD  ARG H 374     375.495 262.908 342.580  1.00 50.00           C  
ATOM   2440  NE  ARG H 374     375.573 264.290 342.097  1.00 50.00           N  
ATOM   2441  CZ  ARG H 374     374.604 264.931 341.430  1.00 50.00           C  
ATOM   2442  NH1 ARG H 374     373.442 264.341 341.135  1.00 50.00           N  
ATOM   2443  NH2 ARG H 374     374.795 266.186 341.038  1.00 50.00           N  
ATOM   2444  C   ARG H 374     376.577 258.126 341.641  1.00 50.00           C  
ATOM   2445  O   ARG H 374     377.228 258.038 342.682  1.00 50.00           O  
ATOM   2446  N   ILE H 375     376.003 257.067 341.065  1.00 50.00           N  
ATOM   2447  CA  ILE H 375     376.156 255.732 341.641  1.00 50.00           C  
ATOM   2448  CB  ILE H 375     375.015 254.785 341.217  1.00 50.00           C  
ATOM   2449  CG1 ILE H 375     373.667 255.332 341.711  1.00 50.00           C  
ATOM   2450  CD1 ILE H 375     372.475 254.456 341.382  1.00 50.00           C  
ATOM   2451  CG2 ILE H 375     375.250 253.382 341.773  1.00 50.00           C  
ATOM   2452  C   ILE H 375     377.512 255.160 341.231  1.00 50.00           C  
ATOM   2453  O   ILE H 375     377.718 254.817 340.063  1.00 50.00           O  
ATOM   2454  N   ASN H 376     378.430 255.079 342.189  1.00 50.00           N  
ATOM   2455  CA  ASN H 376     379.728 254.430 341.968  1.00 50.00           C  
ATOM   2456  CB  ASN H 376     380.867 255.455 342.075  1.00 50.00           C  
ATOM   2457  CG  ASN H 376     380.952 256.096 343.444  1.00 50.00           C  
ATOM   2458  OD1 ASN H 376     379.970 256.124 344.181  1.00 50.00           O  
ATOM   2459  ND2 ASN H 376     382.125 256.621 343.790  1.00 50.00           N  
ATOM   2460  C   ASN H 376     379.956 253.262 342.931  1.00 50.00           C  
ATOM   2461  O   ASN H 376     381.067 252.737 343.003  1.00 50.00           O  
ATOM   2462  N   LEU H 377     378.914 252.853 343.655  1.00 50.00           N  
ATOM   2463  CA  LEU H 377     378.995 251.725 344.577  1.00 50.00           C  
ATOM   2464  CB  LEU H 377     379.291 252.203 346.004  1.00 50.00           C  
ATOM   2465  CG  LEU H 377     379.271 251.143 347.117  1.00 50.00           C  
ATOM   2466  CD1 LEU H 377     380.278 250.033 346.867  1.00 50.00           C  
ATOM   2467  CD2 LEU H 377     379.536 251.797 348.458  1.00 50.00           C  
ATOM   2468  C   LEU H 377     377.687 250.946 344.537  1.00 50.00           C  
ATOM   2469  O   LEU H 377     376.621 251.503 344.819  1.00 50.00           O  
ATOM   2470  N   ALA H 378     377.778 249.664 344.175  1.00 50.00           N  
ATOM   2471  CA  ALA H 378     376.622 248.765 344.191  1.00 50.00           C  
ATOM   2472  CB  ALA H 378     376.321 248.258 342.792  1.00 50.00           C  
ATOM   2473  C   ALA H 378     376.923 247.606 345.128  1.00 50.00           C  
ATOM   2474  O   ALA H 378     377.965 246.952 344.992  1.00 50.00           O  
ATOM   2475  N   ILE H 379     376.026 247.365 346.083  1.00 50.00           N  
ATOM   2476  CA  ILE H 379     376.216 246.301 347.063  1.00 50.00           C  
ATOM   2477  CB  ILE H 379     376.274 246.858 348.502  1.00 50.00           C  
ATOM   2478  CG1 ILE H 379     377.570 247.660 348.692  1.00 50.00           C  
ATOM   2479  CD1 ILE H 379     377.657 248.409 350.005  1.00 50.00           C  
ATOM   2480  CG2 ILE H 379     376.192 245.729 349.530  1.00 50.00           C  
ATOM   2481  C   ILE H 379     375.096 245.280 346.927  1.00 50.00           C  
ATOM   2482  O   ILE H 379     373.922 245.621 347.077  1.00 50.00           O  
ATOM   2483  N   ASN H 380     375.466 244.035 346.639  1.00 50.00           N  
ATOM   2484  CA  ASN H 380     374.527 242.925 346.628  1.00 50.00           C  
ATOM   2485  CB  ASN H 380     374.987 241.821 345.672  1.00 50.00           C  
ATOM   2486  CG  ASN H 380     374.693 242.149 344.223  1.00 50.00           C  
ATOM   2487  OD1 ASN H 380     373.559 242.485 343.872  1.00 50.00           O  
ATOM   2488  ND2 ASN H 380     375.705 242.036 343.366  1.00 50.00           N  
ATOM   2489  C   ASN H 380     374.390 242.397 348.045  1.00 50.00           C  
ATOM   2490  O   ASN H 380     375.096 241.478 348.455  1.00 50.00           O  
ATOM   2491  N   TYR H 381     373.486 243.015 348.797  1.00 50.00           N  
ATOM   2492  CA  TYR H 381     373.170 242.559 350.144  1.00 50.00           C  
ATOM   2493  CB  TYR H 381     372.158 243.498 350.799  1.00 50.00           C  
ATOM   2494  CG  TYR H 381     371.905 243.198 352.252  1.00 50.00           C  
ATOM   2495  CD1 TYR H 381     371.109 242.126 352.630  1.00 50.00           C  
ATOM   2496  CE1 TYR H 381     370.887 241.850 353.955  1.00 50.00           C  
ATOM   2497  CZ  TYR H 381     371.419 242.618 354.926  1.00 50.00           C  
ATOM   2498  OH  TYR H 381     371.134 242.262 356.221  1.00 50.00           O  
ATOM   2499  CE2 TYR H 381     372.217 243.701 354.599  1.00 50.00           C  
ATOM   2500  CD2 TYR H 381     372.455 243.986 353.259  1.00 50.00           C  
ATOM   2501  C   TYR H 381     372.642 241.121 350.100  1.00 50.00           C  
ATOM   2502  O   TYR H 381     372.987 240.300 350.956  1.00 50.00           O  
ATOM   2503  N   ASP H 382     371.793 240.838 349.112  1.00 50.00           N  
ATOM   2504  CA  ASP H 382     371.375 239.471 348.810  1.00 50.00           C  
ATOM   2505  CB  ASP H 382     369.868 239.304 349.004  1.00 50.00           C  
ATOM   2506  CG  ASP H 382     369.427 239.548 350.439  1.00 50.00           C  
ATOM   2507  OD1 ASP H 382     370.102 239.043 351.369  1.00 50.00           O  
ATOM   2508  OD2 ASP H 382     368.387 240.234 350.642  1.00 50.00           O  
ATOM   2509  C   ASP H 382     371.747 239.185 347.366  1.00 50.00           C  
ATOM   2510  O   ASP H 382     371.452 239.983 346.482  1.00 50.00           O  
ATOM   2511  N   LEU H 383     372.402 238.056 347.127  1.00 50.00           N  
ATOM   2512  CA  LEU H 383     372.805 237.705 345.777  1.00 50.00           C  
ATOM   2513  CB  LEU H 383     373.948 236.686 345.791  1.00 50.00           C  
ATOM   2514  CG  LEU H 383     374.919 236.755 344.611  1.00 50.00           C  
ATOM   2515  CD1 LEU H 383     375.354 238.181 344.321  1.00 50.00           C  
ATOM   2516  CD2 LEU H 383     376.141 235.902 344.884  1.00 50.00           C  
ATOM   2517  C   LEU H 383     371.621 237.187 344.973  1.00 50.00           C  
ATOM   2518  O   LEU H 383     370.607 236.763 345.535  1.00 50.00           O  
ATOM   2519  N   THR H 384     371.764 237.240 343.656  1.00 50.00           N  
ATOM   2520  CA  THR H 384     370.715 236.823 342.733  1.00 50.00           C  
ATOM   2521  CB  THR H 384     370.895 237.508 341.366  1.00 50.00           C  
ATOM   2522  OG1 THR H 384     372.174 237.168 340.818  1.00 50.00           O  
ATOM   2523  CG2 THR H 384     370.790 239.016 341.516  1.00 50.00           C  
ATOM   2524  C   THR H 384     370.708 235.308 342.547  1.00 50.00           C  
ATOM   2525  O   THR H 384     371.588 234.605 343.046  1.00 50.00           O  
ATOM   2526  N   ASN H 385     369.708 234.819 341.820  1.00 50.00           N  
ATOM   2527  CA  ASN H 385     369.600 233.396 341.499  1.00 50.00           C  
ATOM   2528  CB  ASN H 385     368.142 233.019 341.256  1.00 50.00           C  
ATOM   2529  CG  ASN H 385     367.240 233.472 342.382  1.00 50.00           C  
ATOM   2530  OD1 ASN H 385     366.374 234.321 342.190  1.00 50.00           O  
ATOM   2531  ND2 ASN H 385     367.471 232.942 343.575  1.00 50.00           N  
ATOM   2532  C   ASN H 385     370.441 233.005 340.283  1.00 50.00           C  
ATOM   2533  O   ASN H 385     370.899 231.867 340.199  1.00 50.00           O  
ATOM   2534  N   GLU H 386     370.627 233.935 339.346  1.00 50.00           N  
ATOM   2535  CA  GLU H 386     371.367 233.668 338.110  1.00 50.00           C  
ATOM   2536  CB  GLU H 386     370.379 233.335 336.982  1.00 50.00           C  
ATOM   2537  CG  GLU H 386     370.909 233.442 335.553  1.00 50.00           C  
ATOM   2538  CD  GLU H 386     370.180 232.565 334.563  1.00 50.00           C  
ATOM   2539  OE1 GLU H 386     370.087 231.364 334.847  1.00 50.00           O  
ATOM   2540  OE2 GLU H 386     369.742 233.060 333.496  1.00 50.00           O  
ATOM   2541  C   GLU H 386     372.263 234.852 337.762  1.00 50.00           C  
ATOM   2542  O   GLU H 386     371.996 235.986 338.159  1.00 50.00           O  
ATOM   2543  N   ALA H 387     373.339 234.561 337.036  1.00 50.00           N  
ATOM   2544  CA  ALA H 387     374.361 235.545 336.690  1.00 50.00           C  
ATOM   2545  CB  ALA H 387     375.503 234.870 335.943  1.00 50.00           C  
ATOM   2546  C   ALA H 387     373.872 236.766 335.909  1.00 50.00           C  
ATOM   2547  O   ALA H 387     374.389 237.859 336.107  1.00 50.00           O  
ATOM   2548  N   ASP H 388     372.903 236.578 335.019  1.00 50.00           N  
ATOM   2549  CA  ASP H 388     372.390 237.673 334.186  1.00 50.00           C  
ATOM   2550  CB  ASP H 388     371.256 237.191 333.265  1.00 50.00           C  
ATOM   2551  CG  ASP H 388     371.764 236.430 332.053  1.00 50.00           C  
ATOM   2552  OD1 ASP H 388     372.937 236.614 331.670  1.00 50.00           O  
ATOM   2553  OD2 ASP H 388     370.988 235.666 331.455  1.00 50.00           O  
ATOM   2554  C   ASP H 388     371.923 238.865 335.007  1.00 50.00           C  
ATOM   2555  O   ASP H 388     372.315 240.001 334.731  1.00 50.00           O  
ATOM   2556  N   GLN H 389     371.112 238.609 336.028  1.00 50.00           N  
ATOM   2557  CA  GLN H 389     370.606 239.689 336.866  1.00 50.00           C  
ATOM   2558  CB  GLN H 389     369.518 239.184 337.817  1.00 50.00           C  
ATOM   2559  CG  GLN H 389     368.765 240.289 338.557  1.00 50.00           C  
ATOM   2560  CD  GLN H 389     368.009 241.226 337.630  1.00 50.00           C  
ATOM   2561  OE1 GLN H 389     367.678 240.868 336.499  1.00 50.00           O  
ATOM   2562  NE2 GLN H 389     367.725 242.433 338.108  1.00 50.00           N  
ATOM   2563  C   GLN H 389     371.732 240.370 337.646  1.00 50.00           C  
ATOM   2564  O   GLN H 389     371.659 241.570 337.899  1.00 50.00           O  
ATOM   2565  N   TYR H 390     372.764 239.611 338.014  1.00 50.00           N  
ATOM   2566  CA  TYR H 390     373.935 240.181 338.684  1.00 50.00           C  
ATOM   2567  CB  TYR H 390     374.919 239.085 339.107  1.00 50.00           C  
ATOM   2568  CG  TYR H 390     376.270 239.597 339.550  1.00 50.00           C  
ATOM   2569  CD1 TYR H 390     376.503 239.925 340.878  1.00 50.00           C  
ATOM   2570  CE1 TYR H 390     377.744 240.383 341.296  1.00 50.00           C  
ATOM   2571  CZ  TYR H 390     378.773 240.527 340.375  1.00 50.00           C  
ATOM   2572  OH  TYR H 390     379.994 240.984 340.802  1.00 50.00           O  
ATOM   2573  CE2 TYR H 390     378.560 240.216 339.042  1.00 50.00           C  
ATOM   2574  CD2 TYR H 390     377.318 239.754 338.638  1.00 50.00           C  
ATOM   2575  C   TYR H 390     374.640 241.213 337.809  1.00 50.00           C  
ATOM   2576  O   TYR H 390     375.036 242.268 338.307  1.00 50.00           O  
ATOM   2577  N   LEU H 391     374.803 240.906 336.521  1.00 50.00           N  
ATOM   2578  CA  LEU H 391     375.510 241.824 335.612  1.00 50.00           C  
ATOM   2579  CB  LEU H 391     375.764 241.163 334.256  1.00 50.00           C  
ATOM   2580  CG  LEU H 391     376.489 242.005 333.194  1.00 50.00           C  
ATOM   2581  CD1 LEU H 391     377.504 241.166 332.428  1.00 50.00           C  
ATOM   2582  CD2 LEU H 391     375.516 242.666 332.224  1.00 50.00           C  
ATOM   2583  C   LEU H 391     374.744 243.133 335.445  1.00 50.00           C  
ATOM   2584  O   LEU H 391     375.356 244.205 335.397  1.00 50.00           O  
ATOM   2585  N   HIS H 392     373.416 243.044 335.358  1.00 50.00           N  
ATOM   2586  CA  HIS H 392     372.585 244.249 335.303  1.00 50.00           C  
ATOM   2587  CB  HIS H 392     371.141 243.918 334.921  1.00 50.00           C  
ATOM   2588  CG  HIS H 392     370.979 243.498 333.493  1.00 50.00           C  
ATOM   2589  ND1 HIS H 392     370.850 242.179 333.122  1.00 50.00           N  
ATOM   2590  CE1 HIS H 392     370.740 242.103 331.807  1.00 50.00           C  
ATOM   2591  NE2 HIS H 392     370.760 243.328 331.316  1.00 50.00           N  
ATOM   2592  CD2 HIS H 392     370.924 244.219 332.348  1.00 50.00           C  
ATOM   2593  C   HIS H 392     372.629 245.033 336.614  1.00 50.00           C  
ATOM   2594  O   HIS H 392     372.656 246.269 336.592  1.00 50.00           O  
ATOM   2595  N   ARG H 393     372.635 244.319 337.739  1.00 50.00           N  
ATOM   2596  CA  ARG H 393     372.691 244.958 339.059  1.00 50.00           C  
ATOM   2597  CB  ARG H 393     372.609 243.916 340.181  1.00 50.00           C  
ATOM   2598  CG  ARG H 393     371.191 243.499 340.539  1.00 50.00           C  
ATOM   2599  CD  ARG H 393     371.204 242.605 341.763  1.00 50.00           C  
ATOM   2600  NE  ARG H 393     369.869 242.267 342.249  1.00 50.00           N  
ATOM   2601  CZ  ARG H 393     369.625 241.610 343.384  1.00 50.00           C  
ATOM   2602  NH1 ARG H 393     370.634 241.216 344.164  1.00 50.00           N  
ATOM   2603  NH2 ARG H 393     368.370 241.354 343.754  1.00 50.00           N  
ATOM   2604  C   ARG H 393     373.949 245.804 339.218  1.00 50.00           C  
ATOM   2605  O   ARG H 393     373.874 247.014 339.437  1.00 50.00           O  
ATOM   2606  N   VAL H 394     375.097 245.167 339.043  1.00 50.00           N  
ATOM   2607  CA  VAL H 394     376.381 245.872 339.147  1.00 50.00           C  
ATOM   2608  CB  VAL H 394     377.583 244.902 339.120  1.00 50.00           C  
ATOM   2609  CG1 VAL H 394     377.436 243.862 340.220  1.00 50.00           C  
ATOM   2610  CG2 VAL H 394     377.743 244.242 337.750  1.00 50.00           C  
ATOM   2611  C   VAL H 394     376.537 246.941 338.063  1.00 50.00           C  
ATOM   2612  O   VAL H 394     377.296 247.891 338.239  1.00 50.00           O  
ATOM   2613  N   GLY H 395     375.814 246.786 336.951  1.00 50.00           N  
ATOM   2614  CA  GLY H 395     375.784 247.802 335.902  1.00 50.00           C  
ATOM   2615  C   GLY H 395     375.228 249.159 336.293  1.00 50.00           C  
ATOM   2616  O   GLY H 395     375.458 250.133 335.580  1.00 50.00           O  
ATOM   2617  N   ARG H 396     374.507 249.246 337.413  1.00 50.00           N  
ATOM   2618  CA  ARG H 396     374.011 250.542 337.875  1.00 50.00           C  
ATOM   2619  CB  ARG H 396     372.986 250.380 339.004  1.00 50.00           C  
ATOM   2620  CG  ARG H 396     371.748 249.561 338.664  1.00 50.00           C  
ATOM   2621  CD  ARG H 396     371.205 249.838 337.273  1.00 50.00           C  
ATOM   2622  NE  ARG H 396     371.667 248.851 336.297  1.00 50.00           N  
ATOM   2623  CZ  ARG H 396     371.754 249.047 334.981  1.00 50.00           C  
ATOM   2624  NH1 ARG H 396     371.434 250.222 334.426  1.00 50.00           N  
ATOM   2625  NH2 ARG H 396     372.173 248.048 334.207  1.00 50.00           N  
ATOM   2626  C   ARG H 396     375.122 251.477 338.336  1.00 50.00           C  
ATOM   2627  O   ARG H 396     374.891 252.681 338.424  1.00 50.00           O  
ATOM   2628  N   ALA H 397     376.306 250.929 338.633  1.00 50.00           N  
ATOM   2629  CA  ALA H 397     377.447 251.740 339.045  1.00 50.00           C  
ATOM   2630  CB  ALA H 397     378.112 251.137 340.268  1.00 50.00           C  
ATOM   2631  C   ALA H 397     378.449 251.877 337.912  1.00 50.00           C  
ATOM   2632  O   ALA H 397     378.580 250.978 337.076  1.00 50.00           O  
ATOM   2633  N   GLY H 398     379.156 253.005 337.894  1.00 50.00           N  
ATOM   2634  CA  GLY H 398     380.145 253.276 336.851  1.00 50.00           C  
ATOM   2635  C   GLY H 398     379.501 253.435 335.485  1.00 50.00           C  
ATOM   2636  O   GLY H 398     379.891 252.771 334.520  1.00 50.00           O  
ATOM   2637  N   ARG H 399     378.514 254.324 335.413  1.00 50.00           N  
ATOM   2638  CA  ARG H 399     377.755 254.542 334.183  1.00 50.00           C  
ATOM   2639  CB  ARG H 399     376.552 255.454 334.441  1.00 50.00           C  
ATOM   2640  CG  ARG H 399     375.589 254.952 335.513  1.00 50.00           C  
ATOM   2641  CD  ARG H 399     374.409 254.179 334.964  1.00 50.00           C  
ATOM   2642  NE  ARG H 399     374.711 252.842 334.447  1.00 50.00           N  
ATOM   2643  CZ  ARG H 399     373.975 252.205 333.528  1.00 50.00           C  
ATOM   2644  NH1 ARG H 399     372.891 252.777 332.991  1.00 50.00           N  
ATOM   2645  NH2 ARG H 399     374.323 250.985 333.128  1.00 50.00           N  
ATOM   2646  C   ARG H 399     378.653 255.168 333.117  1.00 50.00           C  
ATOM   2647  O   ARG H 399     379.500 256.006 333.428  1.00 50.00           O  
ATOM   2648  N   PHE H 400     378.465 254.740 331.871  1.00 50.00           N  
ATOM   2649  CA  PHE H 400     379.242 255.233 330.732  1.00 50.00           C  
ATOM   2650  CB  PHE H 400     378.887 256.701 330.433  1.00 50.00           C  
ATOM   2651  CG  PHE H 400     379.102 257.089 329.001  1.00 50.00           C  
ATOM   2652  CD1 PHE H 400     378.307 256.529 328.010  1.00 50.00           C  
ATOM   2653  CE1 PHE H 400     378.482 256.868 326.681  1.00 50.00           C  
ATOM   2654  CZ  PHE H 400     379.458 257.779 326.328  1.00 50.00           C  
ATOM   2655  CE2 PHE H 400     380.268 258.353 327.299  1.00 50.00           C  
ATOM   2656  CD2 PHE H 400     380.085 258.011 328.634  1.00 50.00           C  
ATOM   2657  C   PHE H 400     380.751 255.044 330.926  1.00 50.00           C  
ATOM   2658  O   PHE H 400     381.546 255.976 330.769  1.00 50.00           O  
ATOM   2659  N   GLY H 401     381.126 253.822 331.292  1.00 50.00           N  
ATOM   2660  CA  GLY H 401     382.530 253.437 331.416  1.00 50.00           C  
ATOM   2661  C   GLY H 401     383.345 254.209 332.438  1.00 50.00           C  
ATOM   2662  O   GLY H 401     384.560 254.317 332.294  1.00 50.00           O  
ATOM   2663  N   THR H 402     382.690 254.744 333.467  1.00 50.00           N  
ATOM   2664  CA  THR H 402     383.403 255.438 334.543  1.00 50.00           C  
ATOM   2665  CB  THR H 402     382.573 256.607 335.101  1.00 50.00           C  
ATOM   2666  OG1 THR H 402     381.420 256.101 335.785  1.00 50.00           O  
ATOM   2667  CG2 THR H 402     382.151 257.555 333.975  1.00 50.00           C  
ATOM   2668  C   THR H 402     383.772 254.449 335.654  1.00 50.00           C  
ATOM   2669  O   THR H 402     383.463 253.255 335.564  1.00 50.00           O  
ATOM   2670  N   LYS H 403     384.443 254.946 336.691  1.00 50.00           N  
ATOM   2671  CA  LYS H 403     384.933 254.095 337.777  1.00 50.00           C  
ATOM   2672  CB  LYS H 403     386.025 254.804 338.576  1.00 50.00           C  
ATOM   2673  CG  LYS H 403     387.244 255.166 337.741  1.00 50.00           C  
ATOM   2674  CD  LYS H 403     388.549 254.979 338.505  1.00 50.00           C  
ATOM   2675  CE  LYS H 403     389.759 254.952 337.584  1.00 50.00           C  
ATOM   2676  NZ  LYS H 403     390.197 253.573 337.212  1.00 50.00           N  
ATOM   2677  C   LYS H 403     383.805 253.678 338.707  1.00 50.00           C  
ATOM   2678  O   LYS H 403     382.894 254.464 338.967  1.00 50.00           O  
ATOM   2679  N   GLY H 404     383.868 252.442 339.193  1.00 50.00           N  
ATOM   2680  CA  GLY H 404     382.852 251.934 340.110  1.00 50.00           C  
ATOM   2681  C   GLY H 404     383.355 250.782 340.946  1.00 50.00           C  
ATOM   2682  O   GLY H 404     384.412 250.208 340.664  1.00 50.00           O  
ATOM   2683  N   LEU H 405     382.582 250.442 341.972  1.00 50.00           N  
ATOM   2684  CA  LEU H 405     382.928 249.355 342.882  1.00 50.00           C  
ATOM   2685  CB  LEU H 405     383.561 249.933 344.146  1.00 50.00           C  
ATOM   2686  CG  LEU H 405     383.790 248.999 345.339  1.00 50.00           C  
ATOM   2687  CD1 LEU H 405     384.921 248.024 345.060  1.00 50.00           C  
ATOM   2688  CD2 LEU H 405     384.094 249.806 346.588  1.00 50.00           C  
ATOM   2689  C   LEU H 405     381.678 248.547 343.222  1.00 50.00           C  
ATOM   2690  O   LEU H 405     380.644 249.110 343.585  1.00 50.00           O  
ATOM   2691  N   ALA H 406     381.789 247.227 343.116  1.00 50.00           N  
ATOM   2692  CA  ALA H 406     380.700 246.301 343.401  1.00 50.00           C  
ATOM   2693  CB  ALA H 406     380.284 245.567 342.140  1.00 50.00           C  
ATOM   2694  C   ALA H 406     381.135 245.312 344.477  1.00 50.00           C  
ATOM   2695  O   ALA H 406     382.229 244.749 344.399  1.00 50.00           O  
ATOM   2696  N   ILE H 407     380.280 245.130 345.485  1.00 50.00           N  
ATOM   2697  CA  ILE H 407     380.551 244.195 346.585  1.00 50.00           C  
ATOM   2698  CB  ILE H 407     380.938 244.929 347.887  1.00 50.00           C  
ATOM   2699  CG1 ILE H 407     382.193 245.783 347.661  1.00 50.00           C  
ATOM   2700  CD1 ILE H 407     382.612 246.619 348.851  1.00 50.00           C  
ATOM   2701  CG2 ILE H 407     381.174 243.927 349.017  1.00 50.00           C  
ATOM   2702  C   ILE H 407     379.308 243.347 346.818  1.00 50.00           C  
ATOM   2703  O   ILE H 407     378.218 243.887 346.990  1.00 50.00           O  
ATOM   2704  N   SER H 408     379.482 242.025 346.823  1.00 50.00           N  
ATOM   2705  CA  SER H 408     378.361 241.105 347.044  1.00 50.00           C  
ATOM   2706  CB  SER H 408     378.223 240.144 345.861  1.00 50.00           C  
ATOM   2707  OG  SER H 408     378.019 240.849 344.651  1.00 50.00           O  
ATOM   2708  C   SER H 408     378.546 240.315 348.334  1.00 50.00           C  
ATOM   2709  O   SER H 408     379.659 239.936 348.685  1.00 50.00           O  
ATOM   2710  N   PHE H 409     377.443 240.078 349.034  1.00 50.00           N  
ATOM   2711  CA  PHE H 409     377.437 239.263 350.243  1.00 50.00           C  
ATOM   2712  CB  PHE H 409     376.410 239.794 351.251  1.00 50.00           C  
ATOM   2713  CG  PHE H 409     376.808 241.086 351.921  1.00 50.00           C  
ATOM   2714  CD1 PHE H 409     378.108 241.604 351.829  1.00 50.00           C  
ATOM   2715  CE1 PHE H 409     378.444 242.786 352.464  1.00 50.00           C  
ATOM   2716  CZ  PHE H 409     377.499 243.469 353.211  1.00 50.00           C  
ATOM   2717  CE2 PHE H 409     376.216 242.965 353.320  1.00 50.00           C  
ATOM   2718  CD2 PHE H 409     375.878 241.778 352.688  1.00 50.00           C  
ATOM   2719  C   PHE H 409     377.135 237.815 349.907  1.00 50.00           C  
ATOM   2720  O   PHE H 409     376.128 237.517 349.270  1.00 50.00           O  
ATOM   2721  N   VAL H 410     378.027 236.926 350.333  1.00 50.00           N  
ATOM   2722  CA  VAL H 410     377.865 235.495 350.178  1.00 50.00           C  
ATOM   2723  CB  VAL H 410     379.121 234.857 349.552  1.00 50.00           C  
ATOM   2724  CG1 VAL H 410     378.993 233.341 349.462  1.00 50.00           C  
ATOM   2725  CG2 VAL H 410     379.374 235.438 348.168  1.00 50.00           C  
ATOM   2726  C   VAL H 410     377.586 234.922 351.561  1.00 50.00           C  
ATOM   2727  O   VAL H 410     378.498 234.802 352.386  1.00 50.00           O  
ATOM   2728  N   SER H 411     376.325 234.576 351.805  1.00 50.00           N  
ATOM   2729  CA  SER H 411     375.888 234.110 353.119  1.00 50.00           C  
ATOM   2730  CB  SER H 411     374.895 235.113 353.712  1.00 50.00           C  
ATOM   2731  OG  SER H 411     373.570 234.813 353.316  1.00 50.00           O  
ATOM   2732  C   SER H 411     375.276 232.713 353.138  1.00 50.00           C  
ATOM   2733  O   SER H 411     374.801 232.281 354.183  1.00 50.00           O  
ATOM   2734  N   SER H 412     375.272 232.016 352.005  1.00 50.00           N  
ATOM   2735  CA  SER H 412     374.679 230.683 351.923  1.00 50.00           C  
ATOM   2736  CB  SER H 412     373.159 230.791 351.762  1.00 50.00           C  
ATOM   2737  OG  SER H 412     372.808 231.159 350.439  1.00 50.00           O  
ATOM   2738  C   SER H 412     375.280 229.902 350.763  1.00 50.00           C  
ATOM   2739  O   SER H 412     376.135 230.411 350.039  1.00 50.00           O  
ATOM   2740  N   LYS H 413     374.833 228.664 350.601  1.00 50.00           N  
ATOM   2741  CA  LYS H 413     375.316 227.822 349.497  1.00 50.00           C  
ATOM   2742  CB  LYS H 413     374.837 226.364 349.567  1.00 50.00           C  
ATOM   2743  CG  LYS H 413     373.371 226.090 349.842  1.00 50.00           C  
ATOM   2744  CD  LYS H 413     372.324 226.913 349.084  1.00 50.00           C  
ATOM   2745  CE  LYS H 413     370.916 226.621 349.586  1.00 50.00           C  
ATOM   2746  NZ  LYS H 413     369.802 227.620 349.395  1.00 50.00           N  
ATOM   2747  C   LYS H 413     375.101 228.397 348.095  1.00 50.00           C  
ATOM   2748  O   LYS H 413     376.092 228.522 347.359  1.00 50.00           O  
ATOM   2749  N   GLU H 414     373.893 228.848 347.722  1.00 50.00           N  
ATOM   2750  CA  GLU H 414     373.740 229.375 346.342  1.00 50.00           C  
ATOM   2751  CB  GLU H 414     372.323 229.750 345.938  1.00 50.00           C  
ATOM   2752  CG  GLU H 414     371.360 228.630 345.881  1.00 50.00           C  
ATOM   2753  CD  GLU H 414     370.585 228.549 347.101  1.00 50.00           C  
ATOM   2754  OE1 GLU H 414     370.626 229.454 347.971  1.00 50.00           O  
ATOM   2755  OE2 GLU H 414     369.952 227.508 347.215  1.00 50.00           O  
ATOM   2756  C   GLU H 414     374.474 230.656 346.082  1.00 50.00           C  
ATOM   2757  O   GLU H 414     374.651 231.042 344.942  1.00 50.00           O  
ATOM   2758  N   ASP H 415     374.781 231.404 347.124  1.00 50.00           N  
ATOM   2759  CA  ASP H 415     375.573 232.577 346.869  1.00 50.00           C  
ATOM   2760  CB  ASP H 415     375.714 233.438 348.104  1.00 50.00           C  
ATOM   2761  CG  ASP H 415     374.376 233.986 348.602  1.00 50.00           C  
ATOM   2762  OD1 ASP H 415     373.337 233.808 347.931  1.00 50.00           O  
ATOM   2763  OD2 ASP H 415     374.371 234.604 349.684  1.00 50.00           O  
ATOM   2764  C   ASP H 415     376.915 232.107 346.310  1.00 50.00           C  
ATOM   2765  O   ASP H 415     377.455 232.749 345.411  1.00 50.00           O  
ATOM   2766  N   GLU H 416     377.381 230.943 346.761  1.00 50.00           N  
ATOM   2767  CA  GLU H 416     378.684 230.414 346.347  1.00 50.00           C  
ATOM   2768  CB  GLU H 416     379.223 229.394 347.354  1.00 50.00           C  
ATOM   2769  CG  GLU H 416     379.064 229.825 348.804  1.00 50.00           C  
ATOM   2770  CD  GLU H 416     380.016 229.130 349.765  1.00 50.00           C  
ATOM   2771  OE1 GLU H 416     381.170 228.835 349.385  1.00 50.00           O  
ATOM   2772  OE2 GLU H 416     379.613 228.889 350.925  1.00 50.00           O  
ATOM   2773  C   GLU H 416     378.647 229.805 344.943  1.00 50.00           C  
ATOM   2774  O   GLU H 416     379.577 229.983 344.168  1.00 50.00           O  
ATOM   2775  N   GLU H 417     377.585 229.074 344.613  1.00 50.00           N  
ATOM   2776  CA  GLU H 417     377.442 228.563 343.256  1.00 50.00           C  
ATOM   2777  CB  GLU H 417     376.262 227.605 343.199  1.00 50.00           C  
ATOM   2778  CG  GLU H 417     376.289 226.342 344.019  1.00 50.00           C  
ATOM   2779  CD  GLU H 417     375.131 225.479 343.563  1.00 50.00           C  
ATOM   2780  OE1 GLU H 417     374.006 225.700 344.052  1.00 50.00           O  
ATOM   2781  OE2 GLU H 417     375.339 224.596 342.686  1.00 50.00           O  
ATOM   2782  C   GLU H 417     377.146 229.666 342.226  1.00 50.00           C  
ATOM   2783  O   GLU H 417     377.597 229.576 341.095  1.00 50.00           O  
ATOM   2784  N   VAL H 418     376.326 230.658 342.586  1.00 50.00           N  
ATOM   2785  CA  VAL H 418     376.003 231.711 341.630  1.00 50.00           C  
ATOM   2786  CB  VAL H 418     374.757 232.520 342.028  1.00 50.00           C  
ATOM   2787  CG1 VAL H 418     374.630 233.790 341.197  1.00 50.00           C  
ATOM   2788  CG2 VAL H 418     373.512 231.658 341.844  1.00 50.00           C  
ATOM   2789  C   VAL H 418     377.232 232.581 341.438  1.00 50.00           C  
ATOM   2790  O   VAL H 418     377.540 232.954 340.306  1.00 50.00           O  
ATOM   2791  N   LEU H 419     377.947 232.880 342.524  1.00 50.00           N  
ATOM   2792  CA  LEU H 419     379.238 233.555 342.398  1.00 50.00           C  
ATOM   2793  CB  LEU H 419     379.832 233.874 343.767  1.00 50.00           C  
ATOM   2794  CG  LEU H 419     381.276 234.375 343.807  1.00 50.00           C  
ATOM   2795  CD1 LEU H 419     381.358 235.847 343.439  1.00 50.00           C  
ATOM   2796  CD2 LEU H 419     381.838 234.133 345.192  1.00 50.00           C  
ATOM   2797  C   LEU H 419     380.208 232.700 341.578  1.00 50.00           C  
ATOM   2798  O   LEU H 419     380.990 233.237 340.793  1.00 50.00           O  
ATOM   2799  N   ALA H 420     380.160 231.382 341.775  1.00 50.00           N  
ATOM   2800  CA  ALA H 420     380.961 230.457 340.982  1.00 50.00           C  
ATOM   2801  CB  ALA H 420     380.831 229.029 341.506  1.00 50.00           C  
ATOM   2802  C   ALA H 420     380.591 230.521 339.499  1.00 50.00           C  
ATOM   2803  O   ALA H 420     381.463 230.474 338.639  1.00 50.00           O  
ATOM   2804  N   LYS H 421     379.307 230.637 339.194  1.00 50.00           N  
ATOM   2805  CA  LYS H 421     378.870 230.618 337.796  1.00 50.00           C  
ATOM   2806  CB  LYS H 421     377.442 230.082 337.679  1.00 50.00           C  
ATOM   2807  CG  LYS H 421     377.015 229.683 336.264  1.00 50.00           C  
ATOM   2808  CD  LYS H 421     376.318 228.325 336.200  1.00 50.00           C  
ATOM   2809  CE  LYS H 421     375.215 228.072 337.237  1.00 50.00           C  
ATOM   2810  NZ  LYS H 421     374.123 229.087 337.329  1.00 50.00           N  
ATOM   2811  C   LYS H 421     379.022 231.973 337.106  1.00 50.00           C  
ATOM   2812  O   LYS H 421     379.020 232.019 335.881  1.00 50.00           O  
ATOM   2813  N   ILE H 422     379.173 233.056 337.865  1.00 50.00           N  
ATOM   2814  CA  ILE H 422     379.399 234.374 337.258  1.00 50.00           C  
ATOM   2815  CB  ILE H 422     379.202 235.514 338.280  1.00 50.00           C  
ATOM   2816  CG1 ILE H 422     377.720 235.612 338.647  1.00 50.00           C  
ATOM   2817  CD1 ILE H 422     377.435 236.430 339.890  1.00 50.00           C  
ATOM   2818  CG2 ILE H 422     379.659 236.857 337.712  1.00 50.00           C  
ATOM   2819  C   ILE H 422     380.782 234.464 336.614  1.00 50.00           C  
ATOM   2820  O   ILE H 422     380.937 235.021 335.522  1.00 50.00           O  
ATOM   2821  N   GLN H 423     381.773 233.889 337.273  1.00 50.00           N  
ATOM   2822  CA  GLN H 423     383.148 234.066 336.833  1.00 50.00           C  
ATOM   2823  CB  GLN H 423     384.136 233.683 337.930  1.00 50.00           C  
ATOM   2824  CG  GLN H 423     383.756 234.271 339.277  1.00 50.00           C  
ATOM   2825  CD  GLN H 423     384.926 234.483 340.204  1.00 50.00           C  
ATOM   2826  OE1 GLN H 423     385.098 235.573 340.740  1.00 50.00           O  
ATOM   2827  NE2 GLN H 423     385.737 233.449 340.400  1.00 50.00           N  
ATOM   2828  C   GLN H 423     383.454 233.331 335.536  1.00 50.00           C  
ATOM   2829  O   GLN H 423     384.176 233.860 334.713  1.00 50.00           O  
ATOM   2830  N   GLU H 424     382.911 232.140 335.304  1.00 50.00           N  
ATOM   2831  CA  GLU H 424     383.182 231.534 334.000  1.00 50.00           C  
ATOM   2832  CB  GLU H 424     382.866 230.022 333.932  1.00 50.00           C  
ATOM   2833  CG  GLU H 424     381.388 229.571 333.824  1.00 50.00           C  
ATOM   2834  CD  GLU H 424     380.947 228.923 332.490  1.00 50.00           C  
ATOM   2835  OE1 GLU H 424     381.792 228.653 331.606  1.00 50.00           O  
ATOM   2836  OE2 GLU H 424     379.725 228.670 332.326  1.00 50.00           O  
ATOM   2837  C   GLU H 424     382.506 232.354 332.890  1.00 50.00           C  
ATOM   2838  O   GLU H 424     383.133 232.614 331.871  1.00 50.00           O  
ATOM   2839  N   ARG H 425     381.283 232.828 333.132  1.00 50.00           N  
ATOM   2840  CA  ARG H 425     380.492 233.505 332.096  1.00 50.00           C  
ATOM   2841  CB  ARG H 425     379.105 233.862 332.629  1.00 50.00           C  
ATOM   2842  CG  ARG H 425     378.141 234.254 331.534  1.00 50.00           C  
ATOM   2843  CD  ARG H 425     377.304 233.051 331.147  1.00 50.00           C  
ATOM   2844  NE  ARG H 425     376.216 232.904 332.109  1.00 50.00           N  
ATOM   2845  CZ  ARG H 425     375.141 233.690 332.157  1.00 50.00           C  
ATOM   2846  NH1 ARG H 425     374.968 234.679 331.278  1.00 50.00           N  
ATOM   2847  NH2 ARG H 425     374.209 233.483 333.089  1.00 50.00           N  
ATOM   2848  C   ARG H 425     381.169 234.778 331.568  1.00 50.00           C  
ATOM   2849  O   ARG H 425     381.213 235.004 330.355  1.00 50.00           O  
ATOM   2850  N   PHE H 426     381.707 235.592 332.474  1.00 50.00           N  
ATOM   2851  CA  PHE H 426     382.214 236.921 332.090  1.00 50.00           C  
ATOM   2852  CB  PHE H 426     381.482 238.005 332.905  1.00 50.00           C  
ATOM   2853  CG  PHE H 426     379.982 237.821 332.964  1.00 50.00           C  
ATOM   2854  CD1 PHE H 426     379.212 237.879 331.807  1.00 50.00           C  
ATOM   2855  CE1 PHE H 426     377.831 237.713 331.861  1.00 50.00           C  
ATOM   2856  CZ  PHE H 426     377.208 237.476 333.081  1.00 50.00           C  
ATOM   2857  CE2 PHE H 426     377.965 237.409 334.241  1.00 50.00           C  
ATOM   2858  CD2 PHE H 426     379.342 237.584 334.179  1.00 50.00           C  
ATOM   2859  C   PHE H 426     383.734 237.092 332.223  1.00 50.00           C  
ATOM   2860  O   PHE H 426     384.240 238.199 332.063  1.00 50.00           O  
ATOM   2861  N   ASP H 427     384.475 236.017 332.473  1.00 50.00           N  
ATOM   2862  CA  ASP H 427     385.877 236.168 332.873  1.00 50.00           C  
ATOM   2863  CB  ASP H 427     386.788 236.230 331.659  1.00 50.00           C  
ATOM   2864  CG  ASP H 427     388.256 236.049 332.028  1.00 50.00           C  
ATOM   2865  OD1 ASP H 427     388.550 235.907 333.239  1.00 50.00           O  
ATOM   2866  OD2 ASP H 427     389.117 236.043 331.117  1.00 50.00           O  
ATOM   2867  C   ASP H 427     386.174 237.368 333.793  1.00 50.00           C  
ATOM   2868  O   ASP H 427     386.802 238.367 333.428  1.00 50.00           O  
ATOM   2869  N   VAL H 428     385.743 237.227 335.005  1.00 50.00           N  
ATOM   2870  CA  VAL H 428     386.081 238.201 336.003  1.00 50.00           C  
ATOM   2871  CB  VAL H 428     384.934 239.194 336.247  1.00 50.00           C  
ATOM   2872  CG1 VAL H 428     384.980 240.295 335.207  1.00 50.00           C  
ATOM   2873  CG2 VAL H 428     383.574 238.504 336.217  1.00 50.00           C  
ATOM   2874  C   VAL H 428     386.429 237.421 337.230  1.00 50.00           C  
ATOM   2875  O   VAL H 428     385.724 236.475 337.585  1.00 50.00           O  
ATOM   2876  N   LYS H 429     387.544 237.774 337.858  1.00 50.00           N  
ATOM   2877  CA  LYS H 429     387.899 237.188 339.129  1.00 50.00           C  
ATOM   2878  CB  LYS H 429     389.412 236.992 339.255  1.00 50.00           C  
ATOM   2879  CG  LYS H 429     389.913 236.578 340.641  1.00 50.00           C  
ATOM   2880  CD  LYS H 429     389.211 235.356 341.220  1.00 50.00           C  
ATOM   2881  CE  LYS H 429     389.645 234.078 340.515  1.00 50.00           C  
ATOM   2882  NZ  LYS H 429     389.056 232.870 341.152  1.00 50.00           N  
ATOM   2883  C   LYS H 429     387.358 238.144 340.167  1.00 50.00           C  
ATOM   2884  O   LYS H 429     387.938 239.201 340.405  1.00 50.00           O  
ATOM   2885  N   ILE H 430     386.211 237.797 340.735  1.00 50.00           N  
ATOM   2886  CA  ILE H 430     385.627 238.577 341.806  1.00 50.00           C  
ATOM   2887  CB  ILE H 430     384.120 238.306 341.971  1.00 50.00           C  
ATOM   2888  CG1 ILE H 430     383.370 238.706 340.694  1.00 50.00           C  
ATOM   2889  CD1 ILE H 430     381.983 238.116 340.584  1.00 50.00           C  
ATOM   2890  CG2 ILE H 430     383.565 239.089 343.154  1.00 50.00           C  
ATOM   2891  C   ILE H 430     386.404 238.195 343.052  1.00 50.00           C  
ATOM   2892  O   ILE H 430     386.113 237.184 343.688  1.00 50.00           O  
ATOM   2893  N   ALA H 431     387.412 238.996 343.376  1.00 50.00           N  
ATOM   2894  CA  ALA H 431     388.282 238.691 344.501  1.00 50.00           C  
ATOM   2895  CB  ALA H 431     389.491 239.612 344.511  1.00 50.00           C  
ATOM   2896  C   ALA H 431     387.519 238.800 345.812  1.00 50.00           C  
ATOM   2897  O   ALA H 431     386.480 239.473 345.904  1.00 50.00           O  
ATOM   2898  N   GLU H 432     388.019 238.101 346.820  1.00 50.00           N  
ATOM   2899  CA  GLU H 432     387.484 238.246 348.162  1.00 50.00           C  
ATOM   2900  CB  GLU H 432     387.939 237.102 349.059  1.00 50.00           C  
ATOM   2901  CG  GLU H 432     387.268 237.097 350.426  1.00 50.00           C  
ATOM   2902  CD  GLU H 432     387.515 235.816 351.203  1.00 50.00           C  
ATOM   2903  OE1 GLU H 432     387.360 234.716 350.627  1.00 50.00           O  
ATOM   2904  OE2 GLU H 432     387.854 235.905 352.402  1.00 50.00           O  
ATOM   2905  C   GLU H 432     387.954 239.588 348.705  1.00 50.00           C  
ATOM   2906  O   GLU H 432     389.131 239.938 348.577  1.00 50.00           O  
ATOM   2907  N   PHE H 433     387.026 240.342 349.289  1.00 50.00           N  
ATOM   2908  CA  PHE H 433     387.332 241.675 349.794  1.00 50.00           C  
ATOM   2909  CB  PHE H 433     386.089 242.312 350.415  1.00 50.00           C  
ATOM   2910  CG  PHE H 433     386.228 243.779 350.680  1.00 50.00           C  
ATOM   2911  CD1 PHE H 433     386.206 244.689 349.627  1.00 50.00           C  
ATOM   2912  CE1 PHE H 433     386.327 246.050 349.864  1.00 50.00           C  
ATOM   2913  CZ  PHE H 433     386.470 246.518 351.163  1.00 50.00           C  
ATOM   2914  CE2 PHE H 433     386.491 245.622 352.221  1.00 50.00           C  
ATOM   2915  CD2 PHE H 433     386.364 244.263 351.980  1.00 50.00           C  
ATOM   2916  C   PHE H 433     388.452 241.571 350.836  1.00 50.00           C  
ATOM   2917  O   PHE H 433     388.289 240.873 351.836  1.00 50.00           O  
ATOM   2918  N   PRO H 434     389.603 242.222 350.583  1.00 50.00           N  
ATOM   2919  CA  PRO H 434     390.725 242.068 351.510  1.00 50.00           C  
ATOM   2920  CB  PRO H 434     391.849 242.887 350.858  1.00 50.00           C  
ATOM   2921  CG  PRO H 434     391.170 243.820 349.922  1.00 50.00           C  
ATOM   2922  CD  PRO H 434     389.919 243.137 349.472  1.00 50.00           C  
ATOM   2923  C   PRO H 434     390.385 242.591 352.903  1.00 50.00           C  
ATOM   2924  O   PRO H 434     389.697 243.607 353.034  1.00 50.00           O  
ATOM   2925  N   GLU H 435     390.864 241.901 353.925  1.00 50.00           N  
ATOM   2926  CA  GLU H 435     390.535 242.262 355.303  1.00 50.00           C  
ATOM   2927  CB  GLU H 435     390.992 241.173 356.267  1.00 50.00           C  
ATOM   2928  CG  GLU H 435     390.329 239.832 355.988  1.00 50.00           C  
ATOM   2929  CD  GLU H 435     390.551 238.812 357.091  1.00 50.00           C  
ATOM   2930  OE1 GLU H 435     391.537 238.941 357.849  1.00 50.00           O  
ATOM   2931  OE2 GLU H 435     389.738 237.869 357.197  1.00 50.00           O  
ATOM   2932  C   GLU H 435     391.113 243.622 355.696  1.00 50.00           C  
ATOM   2933  O   GLU H 435     390.525 244.334 356.502  1.00 50.00           O  
ATOM   2934  N   GLU H 436     392.233 243.993 355.082  1.00 50.00           N  
ATOM   2935  CA  GLU H 436     392.837 245.311 355.291  1.00 50.00           C  
ATOM   2936  CB  GLU H 436     394.318 245.308 354.888  1.00 50.00           C  
ATOM   2937  CG  GLU H 436     394.601 245.057 353.410  1.00 50.00           C  
ATOM   2938  CD  GLU H 436     394.786 243.585 353.088  1.00 50.00           C  
ATOM   2939  OE1 GLU H 436     394.059 242.743 353.663  1.00 50.00           O  
ATOM   2940  OE2 GLU H 436     395.662 243.268 352.257  1.00 50.00           O  
ATOM   2941  C   GLU H 436     392.114 246.452 354.568  1.00 50.00           C  
ATOM   2942  O   GLU H 436     392.529 247.601 354.684  1.00 50.00           O  
ATOM   2943  N   GLY H 437     391.066 246.144 353.802  1.00 50.00           N  
ATOM   2944  CA  GLY H 437     390.370 247.160 353.016  1.00 50.00           C  
ATOM   2945  C   GLY H 437     391.075 247.445 351.703  1.00 50.00           C  
ATOM   2946  O   GLY H 437     392.140 246.890 351.416  1.00 50.00           O  
ATOM   2947  N   ILE H 438     390.466 248.312 350.902  1.00 50.00           N  
ATOM   2948  CA  ILE H 438     390.995 248.658 349.582  1.00 50.00           C  
ATOM   2949  CB  ILE H 438     390.021 248.276 348.441  1.00 50.00           C  
ATOM   2950  CG1 ILE H 438     388.626 248.868 348.674  1.00 50.00           C  
ATOM   2951  CD1 ILE H 438     387.781 248.930 347.425  1.00 50.00           C  
ATOM   2952  CG2 ILE H 438     389.934 246.760 348.301  1.00 50.00           C  
ATOM   2953  C   ILE H 438     391.338 250.143 349.513  1.00 50.00           C  
ATOM   2954  O   ILE H 438     390.780 250.959 350.251  1.00 50.00           O  
ATOM   2955  N   ASP H 439     392.262 250.473 348.618  1.00 50.00           N  
ATOM   2956  CA  ASP H 439     392.696 251.848 348.393  1.00 50.00           C  
ATOM   2957  CB  ASP H 439     393.908 251.839 347.456  1.00 50.00           C  
ATOM   2958  CG  ASP H 439     394.475 253.218 347.184  1.00 50.00           C  
ATOM   2959  OD1 ASP H 439     394.322 254.143 348.004  1.00 50.00           O  
ATOM   2960  OD2 ASP H 439     395.110 253.369 346.126  1.00 50.00           O  
ATOM   2961  C   ASP H 439     391.554 252.666 347.774  1.00 50.00           C  
ATOM   2962  O   ASP H 439     390.881 252.180 346.865  1.00 50.00           O  
ATOM   2963  N   PRO H 440     391.313 253.890 348.277  1.00 50.00           N  
ATOM   2964  CA  PRO H 440     390.292 254.727 347.626  1.00 50.00           C  
ATOM   2965  CB  PRO H 440     390.250 256.004 348.477  1.00 50.00           C  
ATOM   2966  CG  PRO H 440     391.110 255.770 349.664  1.00 50.00           C  
ATOM   2967  CD  PRO H 440     391.714 254.408 349.595  1.00 50.00           C  
ATOM   2968  C   PRO H 440     390.606 255.067 346.163  1.00 50.00           C  
ATOM   2969  O   PRO H 440     389.674 255.245 345.371  1.00 50.00           O  
ATOM   2970  N   SER H 441     391.892 255.154 345.810  1.00 50.00           N  
ATOM   2971  CA  SER H 441     392.293 255.515 344.445  1.00 50.00           C  
ATOM   2972  CB  SER H 441     393.799 255.769 344.368  1.00 50.00           C  
ATOM   2973  OG  SER H 441     394.521 254.556 344.396  1.00 50.00           O  
ATOM   2974  C   SER H 441     391.888 254.462 343.412  1.00 50.00           C  
ATOM   2975  O   SER H 441     391.557 254.797 342.268  1.00 50.00           O  
ATOM   2976  N   THR H 442     391.864 253.200 343.835  1.00 50.00           N  
ATOM   2977  CA  THR H 442     391.531 252.091 342.945  1.00 50.00           C  
ATOM   2978  CB  THR H 442     391.972 250.704 343.506  1.00 50.00           C  
ATOM   2979  OG1 THR H 442     391.094 250.276 344.557  1.00 50.00           O  
ATOM   2980  CG2 THR H 442     393.460 250.702 343.990  1.00 50.00           C  
ATOM   2981  C   THR H 442     390.044 252.048 342.541  1.00 50.00           C  
ATOM   2982  O   THR H 442     389.675 251.208 341.727  1.00 50.00           O  
ATOM   2983  N   TYR H 443     389.198 252.919 343.097  1.00 50.00           N  
ATOM   2984  CA  TYR H 443     387.831 253.052 342.585  1.00 50.00           C  
ATOM   2985  CB  TYR H 443     386.882 252.162 343.398  1.00 50.00           C  
ATOM   2986  CG  TYR H 443     386.808 252.530 344.855  1.00 50.00           C  
ATOM   2987  CD1 TYR H 443     387.755 252.052 345.761  1.00 50.00           C  
ATOM   2988  CE1 TYR H 443     387.691 252.386 347.103  1.00 50.00           C  
ATOM   2989  CZ  TYR H 443     386.675 253.211 347.556  1.00 50.00           C  
ATOM   2990  OH  TYR H 443     386.599 253.556 348.884  1.00 50.00           O  
ATOM   2991  CE2 TYR H 443     385.726 253.696 346.675  1.00 50.00           C  
ATOM   2992  CD2 TYR H 443     385.795 253.359 345.336  1.00 50.00           C  
ATOM   2993  C   TYR H 443     387.331 254.499 342.539  1.00 50.00           C  
ATOM   2994  O   TYR H 443     386.123 254.732 342.527  1.00 50.00           O  
ATOM   2995  N   LEU H 444     388.247 255.466 342.477  1.00 50.00           N  
ATOM   2996  CA  LEU H 444     387.880 256.882 342.358  1.00 50.00           C  
ATOM   2997  CB  LEU H 444     388.314 257.665 343.601  1.00 50.00           C  
ATOM   2998  CG  LEU H 444     387.475 257.484 344.873  1.00 50.00           C  
ATOM   2999  CD1 LEU H 444     388.138 258.190 346.046  1.00 50.00           C  
ATOM   3000  CD2 LEU H 444     386.054 257.992 344.678  1.00 50.00           C  
ATOM   3001  C   LEU H 444     388.511 257.486 341.114  1.00 50.00           C  
ATOM   3002  O   LEU H 444     387.847 258.183 340.344  1.00 50.00           O  
TER    3003      LEU H 444                                                      
ATOM   3004  N   THR P  62     248.080 250.370 353.072  1.00 50.00           N  
ATOM   3005  CA  THR P  62     248.529 251.237 354.203  1.00 50.00           C  
ATOM   3006  CB  THR P  62     248.371 252.737 353.867  1.00 50.00           C  
ATOM   3007  OG1 THR P  62     246.989 253.041 353.633  1.00 50.00           O  
ATOM   3008  CG2 THR P  62     249.186 253.102 352.633  1.00 50.00           C  
ATOM   3009  C   THR P  62     247.741 250.904 355.468  1.00 50.00           C  
ATOM   3010  O   THR P  62     246.794 251.608 355.823  1.00 50.00           O  
ATOM   3011  N   GLY P  63     248.141 249.820 356.129  1.00 50.00           N  
ATOM   3012  CA  GLY P  63     247.445 249.313 357.314  1.00 50.00           C  
ATOM   3013  C   GLY P  63     247.464 250.231 358.524  1.00 50.00           C  
ATOM   3014  O   GLY P  63     246.507 250.256 359.303  1.00 50.00           O  
ATOM   3015  N   PHE P  64     248.526 251.019 358.662  1.00 50.00           N  
ATOM   3016  CA  PHE P  64     248.691 251.888 359.827  1.00 50.00           C  
ATOM   3017  CB  PHE P  64     250.119 252.429 359.908  1.00 50.00           C  
ATOM   3018  CG  PHE P  64     251.149 251.370 360.172  1.00 50.00           C  
ATOM   3019  CD1 PHE P  64     251.702 250.642 359.122  1.00 50.00           C  
ATOM   3020  CE1 PHE P  64     252.650 249.664 359.357  1.00 50.00           C  
ATOM   3021  CZ  PHE P  64     253.073 249.407 360.651  1.00 50.00           C  
ATOM   3022  CE2 PHE P  64     252.530 250.123 361.712  1.00 50.00           C  
ATOM   3023  CD2 PHE P  64     251.573 251.101 361.470  1.00 50.00           C  
ATOM   3024  C   PHE P  64     247.697 253.052 359.863  1.00 50.00           C  
ATOM   3025  O   PHE P  64     247.489 253.639 360.927  1.00 50.00           O  
ATOM   3026  N   LYS P  65     247.055 253.362 358.737  1.00 50.00           N  
ATOM   3027  CA  LYS P  65     246.089 254.465 358.712  1.00 50.00           C  
ATOM   3028  CB  LYS P  65     245.768 254.875 357.279  1.00 50.00           C  
ATOM   3029  CG  LYS P  65     246.976 255.436 356.548  1.00 50.00           C  
ATOM   3030  CD  LYS P  65     246.622 255.934 355.156  1.00 50.00           C  
ATOM   3031  CE  LYS P  65     245.933 257.289 355.194  1.00 50.00           C  
ATOM   3032  NZ  LYS P  65     245.726 257.837 353.828  1.00 50.00           N  
ATOM   3033  C   LYS P  65     244.810 254.142 359.481  1.00 50.00           C  
ATOM   3034  O   LYS P  65     244.079 255.056 359.869  1.00 50.00           O  
ATOM   3035  N   ASP P  66     244.572 252.855 359.737  1.00 50.00           N  
ATOM   3036  CA  ASP P  66     243.443 252.416 360.550  1.00 50.00           C  
ATOM   3037  CB  ASP P  66     243.215 250.915 360.347  1.00 50.00           C  
ATOM   3038  CG  ASP P  66     242.970 250.548 358.887  1.00 50.00           C  
ATOM   3039  OD1 ASP P  66     243.151 251.415 358.001  1.00 50.00           O  
ATOM   3040  OD2 ASP P  66     242.614 249.382 358.623  1.00 50.00           O  
ATOM   3041  C   ASP P  66     243.609 252.720 362.045  1.00 50.00           C  
ATOM   3042  O   ASP P  66     242.642 252.619 362.801  1.00 50.00           O  
ATOM   3043  N   PHE P  67     244.819 253.094 362.469  1.00 50.00           N  
ATOM   3044  CA  PHE P  67     245.025 253.591 363.833  1.00 50.00           C  
ATOM   3045  CB  PHE P  67     246.499 253.482 364.237  1.00 50.00           C  
ATOM   3046  CG  PHE P  67     247.008 252.068 364.345  1.00 50.00           C  
ATOM   3047  CD1 PHE P  67     246.229 251.061 364.917  1.00 50.00           C  
ATOM   3048  CE1 PHE P  67     246.707 249.767 365.024  1.00 50.00           C  
ATOM   3049  CZ  PHE P  67     247.981 249.458 364.579  1.00 50.00           C  
ATOM   3050  CE2 PHE P  67     248.779 250.451 364.028  1.00 50.00           C  
ATOM   3051  CD2 PHE P  67     248.296 251.745 363.915  1.00 50.00           C  
ATOM   3052  C   PHE P  67     244.556 255.027 364.038  1.00 50.00           C  
ATOM   3053  O   PHE P  67     244.479 255.477 365.182  1.00 50.00           O  
ATOM   3054  N   LEU P  68     244.247 255.731 362.942  1.00 50.00           N  
ATOM   3055  CA  LEU P  68     243.756 257.113 362.972  1.00 50.00           C  
ATOM   3056  CB  LEU P  68     242.385 257.217 363.648  1.00 50.00           C  
ATOM   3057  CG  LEU P  68     241.307 256.282 363.087  1.00 50.00           C  
ATOM   3058  CD1 LEU P  68     239.943 256.720 363.593  1.00 50.00           C  
ATOM   3059  CD2 LEU P  68     241.324 256.212 361.564  1.00 50.00           C  
ATOM   3060  C   LEU P  68     244.781 258.048 363.595  1.00 50.00           C  
ATOM   3061  O   LEU P  68     244.531 258.733 364.597  1.00 50.00           O  
ATOM   3062  N   LEU P  69     245.945 258.056 362.957  1.00 50.00           N  
ATOM   3063  CA  LEU P  69     247.090 258.829 363.397  1.00 50.00           C  
ATOM   3064  CB  LEU P  69     248.367 258.015 363.204  1.00 50.00           C  
ATOM   3065  CG  LEU P  69     248.338 256.618 363.841  1.00 50.00           C  
ATOM   3066  CD1 LEU P  69     249.297 255.687 363.121  1.00 50.00           C  
ATOM   3067  CD2 LEU P  69     248.655 256.689 365.327  1.00 50.00           C  
ATOM   3068  C   LEU P  69     247.165 260.123 362.599  1.00 50.00           C  
ATOM   3069  O   LEU P  69     246.447 260.309 361.608  1.00 50.00           O  
ATOM   3070  N   LYS P  70     248.060 261.006 363.025  1.00 50.00           N  
ATOM   3071  CA  LYS P  70     248.222 262.299 362.371  1.00 50.00           C  
ATOM   3072  CB  LYS P  70     249.288 263.141 363.063  1.00 50.00           C  
ATOM   3073  CG  LYS P  70     248.970 263.498 364.509  1.00 50.00           C  
ATOM   3074  CD  LYS P  70     250.188 264.081 365.199  1.00 50.00           C  
ATOM   3075  CE  LYS P  70     249.915 264.371 366.664  1.00 50.00           C  
ATOM   3076  NZ  LYS P  70     251.162 264.758 367.378  1.00 50.00           N  
ATOM   3077  C   LYS P  70     248.606 262.071 360.907  1.00 50.00           C  
ATOM   3078  O   LYS P  70     249.294 261.096 360.600  1.00 50.00           O  
ATOM   3079  N   PRO P  71     248.145 262.937 359.994  1.00 50.00           N  
ATOM   3080  CA  PRO P  71     248.518 262.767 358.582  1.00 50.00           C  
ATOM   3081  CB  PRO P  71     247.781 263.913 357.885  1.00 50.00           C  
ATOM   3082  CG  PRO P  71     246.623 264.179 358.772  1.00 50.00           C  
ATOM   3083  CD  PRO P  71     247.160 264.016 360.157  1.00 50.00           C  
ATOM   3084  C   PRO P  71     250.024 262.844 358.319  1.00 50.00           C  
ATOM   3085  O   PRO P  71     250.520 262.183 357.406  1.00 50.00           O  
ATOM   3086  N   GLU P  72     250.741 263.584 359.154  1.00 50.00           N  
ATOM   3087  CA  GLU P  72     252.194 263.682 359.051  1.00 50.00           C  
ATOM   3088  CB  GLU P  72     252.742 264.837 359.896  1.00 50.00           C  
ATOM   3089  CG  GLU P  72     252.031 266.171 359.679  1.00 50.00           C  
ATOM   3090  CD  GLU P  72     250.812 266.361 360.569  1.00 50.00           C  
ATOM   3091  OE1 GLU P  72     250.042 265.384 360.746  1.00 50.00           O  
ATOM   3092  OE2 GLU P  72     250.614 267.484 361.082  1.00 50.00           O  
ATOM   3093  C   GLU P  72     252.846 262.357 359.466  1.00 50.00           C  
ATOM   3094  O   GLU P  72     253.824 261.921 358.846  1.00 50.00           O  
ATOM   3095  N   LEU P  73     252.303 261.717 360.503  1.00 50.00           N  
ATOM   3096  CA  LEU P  73     252.778 260.392 360.920  1.00 50.00           C  
ATOM   3097  CB  LEU P  73     252.121 259.937 362.233  1.00 50.00           C  
ATOM   3098  CG  LEU P  73     252.955 260.111 363.498  1.00 50.00           C  
ATOM   3099  CD1 LEU P  73     252.164 259.631 364.710  1.00 50.00           C  
ATOM   3100  CD2 LEU P  73     254.271 259.350 363.375  1.00 50.00           C  
ATOM   3101  C   LEU P  73     252.539 259.346 359.839  1.00 50.00           C  
ATOM   3102  O   LEU P  73     253.471 258.677 359.405  1.00 50.00           O  
ATOM   3103  N   SER P  74     251.287 259.219 359.405  1.00 50.00           N  
ATOM   3104  CA  SER P  74     250.938 258.233 358.376  1.00 50.00           C  
ATOM   3105  CB  SER P  74     249.447 258.299 358.042  1.00 50.00           C  
ATOM   3106  OG  SER P  74     248.658 258.079 359.199  1.00 50.00           O  
ATOM   3107  C   SER P  74     251.774 258.415 357.109  1.00 50.00           C  
ATOM   3108  O   SER P  74     252.184 257.429 356.487  1.00 50.00           O  
ATOM   3109  N   ARG P  75     252.048 259.667 356.742  1.00 50.00           N  
ATOM   3110  CA  ARG P  75     252.877 259.929 355.569  1.00 50.00           C  
ATOM   3111  CB  ARG P  75     252.837 261.405 355.189  1.00 50.00           C  
ATOM   3112  CG  ARG P  75     253.586 261.701 353.906  1.00 50.00           C  
ATOM   3113  CD  ARG P  75     253.366 263.124 353.450  1.00 50.00           C  
ATOM   3114  NE  ARG P  75     254.253 263.429 352.331  1.00 50.00           N  
ATOM   3115  CZ  ARG P  75     254.737 264.634 352.027  1.00 50.00           C  
ATOM   3116  NH1 ARG P  75     254.435 265.713 352.750  1.00 50.00           N  
ATOM   3117  NH2 ARG P  75     255.547 264.762 350.980  1.00 50.00           N  
ATOM   3118  C   ARG P  75     254.326 259.473 355.767  1.00 50.00           C  
ATOM   3119  O   ARG P  75     254.931 258.926 354.841  1.00 50.00           O  
ATOM   3120  N   ALA P  76     254.877 259.704 356.959  1.00 50.00           N  
ATOM   3121  CA  ALA P  76     256.246 259.245 357.249  1.00 50.00           C  
ATOM   3122  CB  ALA P  76     256.771 259.873 358.531  1.00 50.00           C  
ATOM   3123  C   ALA P  76     256.319 257.718 357.324  1.00 50.00           C  
ATOM   3124  O   ALA P  76     257.302 257.122 356.889  1.00 50.00           O  
ATOM   3125  N   ILE P  77     255.271 257.094 357.851  1.00 50.00           N  
ATOM   3126  CA  ILE P  77     255.195 255.640 357.933  1.00 50.00           C  
ATOM   3127  CB  ILE P  77     253.966 255.178 358.752  1.00 50.00           C  
ATOM   3128  CG1 ILE P  77     254.096 255.641 360.207  1.00 50.00           C  
ATOM   3129  CD1 ILE P  77     252.870 255.385 361.062  1.00 50.00           C  
ATOM   3130  CG2 ILE P  77     253.837 253.657 358.730  1.00 50.00           C  
ATOM   3131  C   ILE P  77     255.186 255.028 356.526  1.00 50.00           C  
ATOM   3132  O   ILE P  77     255.781 253.969 356.311  1.00 50.00           O  
ATOM   3133  N   ILE P  78     254.532 255.699 355.577  1.00 50.00           N  
ATOM   3134  CA  ILE P  78     254.494 255.207 354.196  1.00 50.00           C  
ATOM   3135  CB  ILE P  78     253.397 255.920 353.374  1.00 50.00           C  
ATOM   3136  CG1 ILE P  78     252.012 255.516 353.896  1.00 50.00           C  
ATOM   3137  CD1 ILE P  78     250.915 256.504 353.568  1.00 50.00           C  
ATOM   3138  CG2 ILE P  78     253.506 255.577 351.890  1.00 50.00           C  
ATOM   3139  C   ILE P  78     255.869 255.319 353.522  1.00 50.00           C  
ATOM   3140  O   ILE P  78     256.253 254.431 352.753  1.00 50.00           O  
ATOM   3141  N   ASP P  79     256.613 256.379 353.827  1.00 50.00           N  
ATOM   3142  CA  ASP P  79     257.966 256.519 353.269  1.00 50.00           C  
ATOM   3143  CB  ASP P  79     258.468 257.954 353.415  1.00 50.00           C  
ATOM   3144  CG  ASP P  79     257.610 258.954 352.660  1.00 50.00           C  
ATOM   3145  OD1 ASP P  79     256.733 258.546 351.868  1.00 50.00           O  
ATOM   3146  OD2 ASP P  79     257.828 260.160 352.867  1.00 50.00           O  
ATOM   3147  C   ASP P  79     258.985 255.543 353.863  1.00 50.00           C  
ATOM   3148  O   ASP P  79     260.049 255.353 353.280  1.00 50.00           O  
ATOM   3149  N   CYS P  80     258.660 254.922 354.998  1.00 50.00           N  
ATOM   3150  CA  CYS P  80     259.537 253.925 355.616  1.00 50.00           C  
ATOM   3151  CB  CYS P  80     259.411 253.997 357.141  1.00 50.00           C  
ATOM   3152  SG  CYS P  80     259.930 255.570 357.862  1.00 50.00           S  
ATOM   3153  C   CYS P  80     259.254 252.495 355.137  1.00 50.00           C  
ATOM   3154  O   CYS P  80     259.745 251.536 355.736  1.00 50.00           O  
ATOM   3155  N   GLY P  81     258.443 252.334 354.088  1.00 50.00           N  
ATOM   3156  CA  GLY P  81     258.129 251.007 353.570  1.00 50.00           C  
ATOM   3157  C   GLY P  81     257.137 250.188 354.385  1.00 50.00           C  
ATOM   3158  O   GLY P  81     256.728 249.114 353.945  1.00 50.00           O  
ATOM   3159  N   PHE P  82     256.731 250.682 355.556  1.00 50.00           N  
ATOM   3160  CA  PHE P  82     255.764 249.970 356.388  1.00 50.00           C  
ATOM   3161  CB  PHE P  82     255.611 250.656 357.752  1.00 50.00           C  
ATOM   3162  CG  PHE P  82     256.760 250.423 358.705  1.00 50.00           C  
ATOM   3163  CD1 PHE P  82     258.056 250.130 358.258  1.00 50.00           C  
ATOM   3164  CE1 PHE P  82     259.090 249.934 359.159  1.00 50.00           C  
ATOM   3165  CZ  PHE P  82     258.855 250.035 360.521  1.00 50.00           C  
ATOM   3166  CE2 PHE P  82     257.582 250.338 360.980  1.00 50.00           C  
ATOM   3167  CD2 PHE P  82     256.545 250.530 360.077  1.00 50.00           C  
ATOM   3168  C   PHE P  82     254.416 249.928 355.675  1.00 50.00           C  
ATOM   3169  O   PHE P  82     253.965 250.941 355.136  1.00 50.00           O  
ATOM   3170  N   GLU P  83     253.811 248.748 355.624  1.00 50.00           N  
ATOM   3171  CA  GLU P  83     252.457 248.599 355.081  1.00 50.00           C  
ATOM   3172  CB  GLU P  83     252.510 247.999 353.677  1.00 50.00           C  
ATOM   3173  CG  GLU P  83     253.522 248.646 352.741  1.00 50.00           C  
ATOM   3174  CD  GLU P  83     253.427 248.144 351.307  1.00 50.00           C  
ATOM   3175  OE1 GLU P  83     252.768 247.110 351.058  1.00 50.00           O  
ATOM   3176  OE2 GLU P  83     254.029 248.787 350.421  1.00 50.00           O  
ATOM   3177  C   GLU P  83     251.499 247.774 355.939  1.00 50.00           C  
ATOM   3178  O   GLU P  83     250.292 247.961 355.830  1.00 50.00           O  
ATOM   3179  N   HIS P  84     252.007 246.845 356.750  1.00 50.00           N  
ATOM   3180  CA  HIS P  84     251.158 246.020 357.598  1.00 50.00           C  
ATOM   3181  CB  HIS P  84     251.043 244.611 357.020  1.00 50.00           C  
ATOM   3182  CG  HIS P  84     250.145 244.520 355.828  1.00 50.00           C  
ATOM   3183  ND1 HIS P  84     248.900 243.931 355.869  1.00 50.00           N  
ATOM   3184  CE1 HIS P  84     248.345 243.995 354.672  1.00 50.00           C  
ATOM   3185  NE2 HIS P  84     249.186 244.600 353.853  1.00 50.00           N  
ATOM   3186  CD2 HIS P  84     250.321 244.939 354.551  1.00 50.00           C  
ATOM   3187  C   HIS P  84     251.728 246.006 359.015  1.00 50.00           C  
ATOM   3188  O   HIS P  84     252.906 245.713 359.195  1.00 50.00           O  
ATOM   3189  N   PRO P  85     250.908 246.344 360.027  1.00 50.00           N  
ATOM   3190  CA  PRO P  85     251.442 246.330 361.393  1.00 50.00           C  
ATOM   3191  CB  PRO P  85     250.343 247.017 362.218  1.00 50.00           C  
ATOM   3192  CG  PRO P  85     249.452 247.680 361.224  1.00 50.00           C  
ATOM   3193  CD  PRO P  85     249.525 246.840 359.995  1.00 50.00           C  
ATOM   3194  C   PRO P  85     251.694 244.913 361.896  1.00 50.00           C  
ATOM   3195  O   PRO P  85     250.910 244.006 361.607  1.00 50.00           O  
ATOM   3196  N   SER P  86     252.789 244.725 362.622  1.00 50.00           N  
ATOM   3197  CA  SER P  86     253.067 243.448 363.263  1.00 50.00           C  
ATOM   3198  CB  SER P  86     254.507 243.394 363.783  1.00 50.00           C  
ATOM   3199  OG  SER P  86     254.668 244.187 364.943  1.00 50.00           O  
ATOM   3200  C   SER P  86     252.074 243.202 364.398  1.00 50.00           C  
ATOM   3201  O   SER P  86     251.339 244.109 364.814  1.00 50.00           O  
ATOM   3202  N   GLU P  87     252.050 241.969 364.885  1.00 50.00           N  
ATOM   3203  CA  GLU P  87     251.100 241.579 365.927  1.00 50.00           C  
ATOM   3204  CB  GLU P  87     251.144 240.067 366.176  1.00 50.00           C  
ATOM   3205  CG  GLU P  87     250.560 239.241 365.045  1.00 50.00           C  
ATOM   3206  CD  GLU P  87     249.070 239.463 364.875  1.00 50.00           C  
ATOM   3207  OE1 GLU P  87     248.274 238.807 365.581  1.00 50.00           O  
ATOM   3208  OE2 GLU P  87     248.700 240.310 364.037  1.00 50.00           O  
ATOM   3209  C   GLU P  87     251.311 242.341 367.234  1.00 50.00           C  
ATOM   3210  O   GLU P  87     250.340 242.676 367.911  1.00 50.00           O  
ATOM   3211  N   VAL P  88     252.565 242.618 367.583  1.00 50.00           N  
ATOM   3212  CA  VAL P  88     252.855 243.418 368.774  1.00 50.00           C  
ATOM   3213  CB  VAL P  88     254.353 243.382 369.170  1.00 50.00           C  
ATOM   3214  CG1 VAL P  88     255.258 243.944 368.082  1.00 50.00           C  
ATOM   3215  CG2 VAL P  88     254.581 244.137 370.469  1.00 50.00           C  
ATOM   3216  C   VAL P  88     252.357 244.860 368.624  1.00 50.00           C  
ATOM   3217  O   VAL P  88     251.867 245.450 369.588  1.00 50.00           O  
ATOM   3218  N   GLN P  89     252.439 245.403 367.417  1.00 50.00           N  
ATOM   3219  CA  GLN P  89     252.001 246.779 367.183  1.00 50.00           C  
ATOM   3220  CB  GLN P  89     252.605 247.326 365.897  1.00 50.00           C  
ATOM   3221  CG  GLN P  89     254.128 247.245 365.837  1.00 50.00           C  
ATOM   3222  CD  GLN P  89     254.664 247.213 364.415  1.00 50.00           C  
ATOM   3223  OE1 GLN P  89     253.962 246.846 363.474  1.00 50.00           O  
ATOM   3224  NE2 GLN P  89     255.924 247.584 364.258  1.00 50.00           N  
ATOM   3225  C   GLN P  89     250.475 246.862 367.144  1.00 50.00           C  
ATOM   3226  O   GLN P  89     249.897 247.839 367.630  1.00 50.00           O  
ATOM   3227  N   GLN P  90     249.824 245.840 366.588  1.00 50.00           N  
ATOM   3228  CA  GLN P  90     248.362 245.779 366.594  1.00 50.00           C  
ATOM   3229  CB  GLN P  90     247.858 244.651 365.689  1.00 50.00           C  
ATOM   3230  CG  GLN P  90     246.361 244.685 365.408  1.00 50.00           C  
ATOM   3231  CD  GLN P  90     245.962 245.814 364.475  1.00 50.00           C  
ATOM   3232  OE1 GLN P  90     245.276 246.754 364.874  1.00 50.00           O  
ATOM   3233  NE2 GLN P  90     246.393 245.723 363.223  1.00 50.00           N  
ATOM   3234  C   GLN P  90     247.808 245.601 368.013  1.00 50.00           C  
ATOM   3235  O   GLN P  90     246.737 246.120 368.322  1.00 50.00           O  
ATOM   3236  N   HIS P  91     248.535 244.872 368.862  1.00 50.00           N  
ATOM   3237  CA  HIS P  91     248.089 244.624 370.236  1.00 50.00           C  
ATOM   3238  CB  HIS P  91     248.632 243.287 370.750  1.00 50.00           C  
ATOM   3239  CG  HIS P  91     248.145 242.093 369.985  1.00 50.00           C  
ATOM   3240  ND1 HIS P  91     248.681 240.836 370.159  1.00 50.00           N  
ATOM   3241  CE1 HIS P  91     248.067 239.981 369.359  1.00 50.00           C  
ATOM   3242  NE2 HIS P  91     247.164 240.643 368.658  1.00 50.00           N  
ATOM   3243  CD2 HIS P  91     247.192 241.967 369.031  1.00 50.00           C  
ATOM   3244  C   HIS P  91     248.472 245.720 371.228  1.00 50.00           C  
ATOM   3245  O   HIS P  91     247.973 245.714 372.349  1.00 50.00           O  
ATOM   3246  N   THR P  92     249.357 246.639 370.843  1.00 50.00           N  
ATOM   3247  CA  THR P  92     249.860 247.650 371.778  1.00 50.00           C  
ATOM   3248  CB  THR P  92     251.376 247.492 371.972  1.00 50.00           C  
ATOM   3249  OG1 THR P  92     251.716 246.103 371.988  1.00 50.00           O  
ATOM   3250  CG2 THR P  92     251.823 248.121 373.280  1.00 50.00           C  
ATOM   3251  C   THR P  92     249.564 249.099 371.385  1.00 50.00           C  
ATOM   3252  O   THR P  92     249.207 249.902 372.252  1.00 50.00           O  
ATOM   3253  N   ILE P  93     249.725 249.438 370.105  1.00 50.00           N  
ATOM   3254  CA  ILE P  93     249.594 250.832 369.663  1.00 50.00           C  
ATOM   3255  CB  ILE P  93     249.950 251.008 368.163  1.00 50.00           C  
ATOM   3256  CG1 ILE P  93     251.467 250.828 367.973  1.00 50.00           C  
ATOM   3257  CD1 ILE P  93     251.973 250.953 366.550  1.00 50.00           C  
ATOM   3258  CG2 ILE P  93     249.489 252.369 367.647  1.00 50.00           C  
ATOM   3259  C   ILE P  93     248.233 251.472 370.012  1.00 50.00           C  
ATOM   3260  O   ILE P  93     248.208 252.513 370.660  1.00 50.00           O  
ATOM   3261  N   PRO P  94     247.109 250.850 369.607  1.00 50.00           N  
ATOM   3262  CA  PRO P  94     245.812 251.518 369.828  1.00 50.00           C  
ATOM   3263  CB  PRO P  94     244.795 250.467 369.372  1.00 50.00           C  
ATOM   3264  CG  PRO P  94     245.546 249.617 368.406  1.00 50.00           C  
ATOM   3265  CD  PRO P  94     246.928 249.524 368.983  1.00 50.00           C  
ATOM   3266  C   PRO P  94     245.537 251.937 371.279  1.00 50.00           C  
ATOM   3267  O   PRO P  94     245.049 253.039 371.516  1.00 50.00           O  
ATOM   3268  N   GLN P  95     245.883 251.071 372.227  1.00 50.00           N  
ATOM   3269  CA  GLN P  95     245.635 251.310 373.653  1.00 50.00           C  
ATOM   3270  CB  GLN P  95     245.438 249.956 374.349  1.00 50.00           C  
ATOM   3271  CG  GLN P  95     245.234 249.968 375.861  1.00 50.00           C  
ATOM   3272  CD  GLN P  95     243.952 250.631 376.297  1.00 50.00           C  
ATOM   3273  OE1 GLN P  95     243.962 251.447 377.200  1.00 50.00           O  
ATOM   3274  NE2 GLN P  95     242.834 250.256 375.680  1.00 50.00           N  
ATOM   3275  C   GLN P  95     246.753 252.136 374.316  1.00 50.00           C  
ATOM   3276  O   GLN P  95     246.529 252.754 375.360  1.00 50.00           O  
ATOM   3277  N   SER P  96     247.955 252.136 373.730  1.00 50.00           N  
ATOM   3278  CA  SER P  96     249.029 253.026 374.191  1.00 50.00           C  
ATOM   3279  CB  SER P  96     250.388 252.571 373.655  1.00 50.00           C  
ATOM   3280  OG  SER P  96     250.420 252.607 372.241  1.00 50.00           O  
ATOM   3281  C   SER P  96     248.790 254.492 373.811  1.00 50.00           C  
ATOM   3282  O   SER P  96     249.269 255.390 374.503  1.00 50.00           O  
ATOM   3283  N   ILE P  97     248.047 254.735 372.729  1.00 50.00           N  
ATOM   3284  CA  ILE P  97     247.744 256.108 372.290  1.00 50.00           C  
ATOM   3285  CB  ILE P  97     246.946 256.127 370.960  1.00 50.00           C  
ATOM   3286  CG1 ILE P  97     247.742 255.474 369.813  1.00 50.00           C  
ATOM   3287  CD1 ILE P  97     249.018 256.186 369.393  1.00 50.00           C  
ATOM   3288  CG2 ILE P  97     246.593 257.553 370.536  1.00 50.00           C  
ATOM   3289  C   ILE P  97     246.979 256.880 373.368  1.00 50.00           C  
ATOM   3290  O   ILE P  97     247.136 258.095 373.486  1.00 50.00           O  
ATOM   3291  N   HIS P  98     246.225 256.170 374.199  1.00 50.00           N  
ATOM   3292  CA  HIS P  98     245.406 256.816 375.221  1.00 50.00           C  
ATOM   3293  CB  HIS P  98     244.341 255.882 375.748  1.00 50.00           C  
ATOM   3294  CG  HIS P  98     243.519 255.203 374.715  1.00 50.00           C  
ATOM   3295  ND1 HIS P  98     242.340 254.604 375.071  1.00 50.00           N  
ATOM   3296  CE1 HIS P  98     241.813 254.029 374.017  1.00 50.00           C  
ATOM   3297  NE2 HIS P  98     242.599 254.261 372.977  1.00 50.00           N  
ATOM   3298  CD2 HIS P  98     243.670 255.011 373.384  1.00 50.00           C  
ATOM   3299  C   HIS P  98     246.209 257.228 376.453  1.00 50.00           C  
ATOM   3300  O   HIS P  98     245.651 257.816 377.385  1.00 50.00           O  
ATOM   3301  N   GLY P  99     247.488 256.874 376.501  1.00 50.00           N  
ATOM   3302  CA  GLY P  99     248.266 257.118 377.693  1.00 50.00           C  
ATOM   3303  C   GLY P  99     248.241 255.973 378.689  1.00 50.00           C  
ATOM   3304  O   GLY P  99     248.679 256.155 379.820  1.00 50.00           O  
ATOM   3305  N   THR P 100     247.749 254.800 378.293  1.00 50.00           N  
ATOM   3306  CA  THR P 100     247.736 253.649 379.198  1.00 50.00           C  
ATOM   3307  CB  THR P 100     246.805 252.530 378.697  1.00 50.00           C  
ATOM   3308  OG1 THR P 100     245.550 253.094 378.311  1.00 50.00           O  
ATOM   3309  CG2 THR P 100     246.572 251.484 379.782  1.00 50.00           C  
ATOM   3310  C   THR P 100     249.142 253.077 379.351  1.00 50.00           C  
ATOM   3311  O   THR P 100     249.871 252.944 378.371  1.00 50.00           O  
ATOM   3312  N   ASP P 101     249.505 252.732 380.581  1.00 50.00           N  
ATOM   3313  CA  ASP P 101     250.801 252.125 380.848  1.00 50.00           C  
ATOM   3314  CB  ASP P 101     251.033 251.980 382.353  1.00 50.00           C  
ATOM   3315  CG  ASP P 101     251.278 253.314 383.032  1.00 50.00           C  
ATOM   3316  OD1 ASP P 101     251.119 254.373 382.378  1.00 50.00           O  
ATOM   3317  OD2 ASP P 101     251.651 253.306 384.221  1.00 50.00           O  
ATOM   3318  C   ASP P 101     250.930 250.779 380.150  1.00 50.00           C  
ATOM   3319  O   ASP P 101     249.948 250.054 379.997  1.00 50.00           O  
ATOM   3320  N   VAL P 102     252.144 250.483 379.699  1.00 50.00           N  
ATOM   3321  CA  VAL P 102     252.397 249.291 378.894  1.00 50.00           C  
ATOM   3322  CB  VAL P 102     252.696 249.670 377.425  1.00 50.00           C  
ATOM   3323  CG1 VAL P 102     253.240 248.481 376.646  1.00 50.00           C  
ATOM   3324  CG2 VAL P 102     251.440 250.212 376.753  1.00 50.00           C  
ATOM   3325  C   VAL P 102     253.564 248.511 379.478  1.00 50.00           C  
ATOM   3326  O   VAL P 102     254.617 249.078 379.751  1.00 50.00           O  
ATOM   3327  N   LEU P 103     253.357 247.210 379.664  1.00 50.00           N  
ATOM   3328  CA  LEU P 103     254.429 246.264 379.959  1.00 50.00           C  
ATOM   3329  CB  LEU P 103     254.231 245.651 381.344  1.00 50.00           C  
ATOM   3330  CG  LEU P 103     255.100 244.453 381.731  1.00 50.00           C  
ATOM   3331  CD1 LEU P 103     256.579 244.816 381.755  1.00 50.00           C  
ATOM   3332  CD2 LEU P 103     254.650 243.916 383.082  1.00 50.00           C  
ATOM   3333  C   LEU P 103     254.366 245.202 378.872  1.00 50.00           C  
ATOM   3334  O   LEU P 103     253.479 244.339 378.889  1.00 50.00           O  
ATOM   3335  N   CYS P 104     255.305 245.272 377.931  1.00 50.00           N  
ATOM   3336  CA  CYS P 104     255.198 244.531 376.678  1.00 50.00           C  
ATOM   3337  CB  CYS P 104     255.163 245.511 375.504  1.00 50.00           C  
ATOM   3338  SG  CYS P 104     255.085 244.729 373.877  1.00 50.00           S  
ATOM   3339  C   CYS P 104     256.351 243.557 376.498  1.00 50.00           C  
ATOM   3340  O   CYS P 104     257.509 243.890 376.761  1.00 50.00           O  
ATOM   3341  N   GLN P 105     256.014 242.353 376.046  1.00 50.00           N  
ATOM   3342  CA  GLN P 105     256.981 241.333 375.678  1.00 50.00           C  
ATOM   3343  CB  GLN P 105     256.939 240.153 376.647  1.00 50.00           C  
ATOM   3344  CG  GLN P 105     257.989 239.082 376.371  1.00 50.00           C  
ATOM   3345  CD  GLN P 105     257.930 237.913 377.341  1.00 50.00           C  
ATOM   3346  OE1 GLN P 105     257.007 237.796 378.151  1.00 50.00           O  
ATOM   3347  NE2 GLN P 105     258.909 237.023 377.242  1.00 50.00           N  
ATOM   3348  C   GLN P 105     256.647 240.850 374.279  1.00 50.00           C  
ATOM   3349  O   GLN P 105     255.503 240.499 373.995  1.00 50.00           O  
ATOM   3350  N   ALA P 106     257.656 240.830 373.416  1.00 50.00           N  
ATOM   3351  CA  ALA P 106     257.514 240.332 372.053  1.00 50.00           C  
ATOM   3352  CB  ALA P 106     257.025 241.439 371.129  1.00 50.00           C  
ATOM   3353  C   ALA P 106     258.858 239.807 371.594  1.00 50.00           C  
ATOM   3354  O   ALA P 106     259.903 240.230 372.100  1.00 50.00           O  
ATOM   3355  N   LYS P 107     258.841 238.935 370.596  1.00 50.00           N  
ATOM   3356  CA  LYS P 107     260.059 238.236 370.192  1.00 50.00           C  
ATOM   3357  CB  LYS P 107     259.760 237.054 369.280  1.00 50.00           C  
ATOM   3358  CG  LYS P 107     258.647 236.143 369.758  1.00 50.00           C  
ATOM   3359  CD  LYS P 107     258.095 235.316 368.609  1.00 50.00           C  
ATOM   3360  CE  LYS P 107     259.076 234.233 368.190  1.00 50.00           C  
ATOM   3361  NZ  LYS P 107     258.460 233.263 367.246  1.00 50.00           N  
ATOM   3362  C   LYS P 107     261.003 239.199 369.484  1.00 50.00           C  
ATOM   3363  O   LYS P 107     260.605 240.293 369.060  1.00 50.00           O  
ATOM   3364  N   SER P 108     262.256 238.782 369.366  1.00 50.00           N  
ATOM   3365  CA  SER P 108     263.305 239.631 368.815  1.00 50.00           C  
ATOM   3366  CB  SER P 108     264.645 238.901 368.842  1.00 50.00           C  
ATOM   3367  OG  SER P 108     264.920 238.414 370.144  1.00 50.00           O  
ATOM   3368  C   SER P 108     262.979 240.071 367.391  1.00 50.00           C  
ATOM   3369  O   SER P 108     262.653 239.246 366.535  1.00 50.00           O  
ATOM   3370  N   GLY P 109     263.022 241.381 367.167  1.00 50.00           N  
ATOM   3371  CA  GLY P 109     262.904 241.951 365.834  1.00 50.00           C  
ATOM   3372  C   GLY P 109     261.519 242.014 365.216  1.00 50.00           C  
ATOM   3373  O   GLY P 109     261.408 242.250 364.016  1.00 50.00           O  
ATOM   3374  N   LEU P 110     260.465 241.833 366.012  1.00 50.00           N  
ATOM   3375  CA  LEU P 110     259.098 241.954 365.495  1.00 50.00           C  
ATOM   3376  CB  LEU P 110     258.206 240.861 366.094  1.00 50.00           C  
ATOM   3377  CG  LEU P 110     258.652 239.412 365.851  1.00 50.00           C  
ATOM   3378  CD1 LEU P 110     257.525 238.456 366.232  1.00 50.00           C  
ATOM   3379  CD2 LEU P 110     259.069 239.156 364.405  1.00 50.00           C  
ATOM   3380  C   LEU P 110     258.489 243.347 365.698  1.00 50.00           C  
ATOM   3381  O   LEU P 110     257.271 243.506 365.627  1.00 50.00           O  
ATOM   3382  N   GLY P 111     259.331 244.352 365.939  1.00 50.00           N  
ATOM   3383  CA  GLY P 111     258.919 245.756 365.868  1.00 50.00           C  
ATOM   3384  C   GLY P 111     258.361 246.358 367.146  1.00 50.00           C  
ATOM   3385  O   GLY P 111     257.274 246.940 367.138  1.00 50.00           O  
ATOM   3386  N   LYS P 112     259.105 246.238 368.240  1.00 50.00           N  
ATOM   3387  CA  LYS P 112     258.734 246.903 369.493  1.00 50.00           C  
ATOM   3388  CB  LYS P 112     259.378 246.213 370.691  1.00 50.00           C  
ATOM   3389  CG  LYS P 112     258.834 244.821 370.968  1.00 50.00           C  
ATOM   3390  CD  LYS P 112     259.452 244.221 372.223  1.00 50.00           C  
ATOM   3391  CE  LYS P 112     260.918 243.849 372.040  1.00 50.00           C  
ATOM   3392  NZ  LYS P 112     261.149 242.869 370.943  1.00 50.00           N  
ATOM   3393  C   LYS P 112     259.097 248.390 369.497  1.00 50.00           C  
ATOM   3394  O   LYS P 112     258.472 249.166 370.213  1.00 50.00           O  
ATOM   3395  N   THR P 113     260.105 248.784 368.721  1.00 50.00           N  
ATOM   3396  CA  THR P 113     260.521 250.185 368.667  1.00 50.00           C  
ATOM   3397  CB  THR P 113     261.808 250.364 367.844  1.00 50.00           C  
ATOM   3398  OG1 THR P 113     262.807 249.447 368.307  1.00 50.00           O  
ATOM   3399  CG2 THR P 113     262.329 251.792 367.968  1.00 50.00           C  
ATOM   3400  C   THR P 113     259.418 251.067 368.094  1.00 50.00           C  
ATOM   3401  O   THR P 113     259.060 252.087 368.683  1.00 50.00           O  
ATOM   3402  N   ALA P 114     258.861 250.646 366.962  1.00 50.00           N  
ATOM   3403  CA  ALA P 114     257.769 251.377 366.318  1.00 50.00           C  
ATOM   3404  CB  ALA P 114     257.367 250.699 365.018  1.00 50.00           C  
ATOM   3405  C   ALA P 114     256.552 251.546 367.225  1.00 50.00           C  
ATOM   3406  O   ALA P 114     255.774 252.478 367.027  1.00 50.00           O  
ATOM   3407  N   VAL P 115     256.388 250.659 368.212  1.00 50.00           N  
ATOM   3408  CA  VAL P 115     255.277 250.767 369.148  1.00 50.00           C  
ATOM   3409  CB  VAL P 115     255.200 249.547 370.095  1.00 50.00           C  
ATOM   3410  CG1 VAL P 115     254.268 249.816 371.269  1.00 50.00           C  
ATOM   3411  CG2 VAL P 115     254.743 248.314 369.324  1.00 50.00           C  
ATOM   3412  C   VAL P 115     255.370 252.071 369.939  1.00 50.00           C  
ATOM   3413  O   VAL P 115     254.497 252.931 369.826  1.00 50.00           O  
ATOM   3414  N   PHE P 116     256.428 252.214 370.727  1.00 50.00           N  
ATOM   3415  CA  PHE P 116     256.569 253.411 371.562  1.00 50.00           C  
ATOM   3416  CB  PHE P 116     257.489 253.168 372.758  1.00 50.00           C  
ATOM   3417  CG  PHE P 116     258.929 252.925 372.404  1.00 50.00           C  
ATOM   3418  CD1 PHE P 116     259.815 253.989 372.250  1.00 50.00           C  
ATOM   3419  CE1 PHE P 116     261.148 253.761 371.935  1.00 50.00           C  
ATOM   3420  CZ  PHE P 116     261.615 252.464 371.788  1.00 50.00           C  
ATOM   3421  CE2 PHE P 116     260.744 251.396 371.954  1.00 50.00           C  
ATOM   3422  CD2 PHE P 116     259.412 251.628 372.262  1.00 50.00           C  
ATOM   3423  C   PHE P 116     256.999 254.654 370.787  1.00 50.00           C  
ATOM   3424  O   PHE P 116     256.771 255.767 371.260  1.00 50.00           O  
ATOM   3425  N   VAL P 117     257.606 254.479 369.614  1.00 50.00           N  
ATOM   3426  CA  VAL P 117     257.983 255.626 368.786  1.00 50.00           C  
ATOM   3427  CB  VAL P 117     259.012 255.236 367.706  1.00 50.00           C  
ATOM   3428  CG1 VAL P 117     259.171 256.341 366.671  1.00 50.00           C  
ATOM   3429  CG2 VAL P 117     260.359 254.943 368.354  1.00 50.00           C  
ATOM   3430  C   VAL P 117     256.737 256.272 368.173  1.00 50.00           C  
ATOM   3431  O   VAL P 117     256.511 257.478 368.339  1.00 50.00           O  
ATOM   3432  N   LEU P 118     255.937 255.472 367.471  1.00 50.00           N  
ATOM   3433  CA  LEU P 118     254.703 255.993 366.869  1.00 50.00           C  
ATOM   3434  CB  LEU P 118     254.072 254.973 365.917  1.00 50.00           C  
ATOM   3435  CG  LEU P 118     254.920 254.544 364.716  1.00 50.00           C  
ATOM   3436  CD1 LEU P 118     254.183 253.484 363.910  1.00 50.00           C  
ATOM   3437  CD2 LEU P 118     255.285 255.737 363.848  1.00 50.00           C  
ATOM   3438  C   LEU P 118     253.684 256.426 367.922  1.00 50.00           C  
ATOM   3439  O   LEU P 118     252.933 257.383 367.689  1.00 50.00           O  
ATOM   3440  N   SER P 119     253.668 255.747 369.073  1.00 50.00           N  
ATOM   3441  CA  SER P 119     252.700 256.075 370.122  1.00 50.00           C  
ATOM   3442  CB  SER P 119     252.672 254.985 371.196  1.00 50.00           C  
ATOM   3443  OG  SER P 119     251.515 255.085 372.010  1.00 50.00           O  
ATOM   3444  C   SER P 119     252.991 257.436 370.753  1.00 50.00           C  
ATOM   3445  O   SER P 119     252.093 258.279 370.859  1.00 50.00           O  
ATOM   3446  N   THR P 120     254.239 257.654 371.153  1.00 50.00           N  
ATOM   3447  CA  THR P 120     254.610 258.929 371.761  1.00 50.00           C  
ATOM   3448  CB  THR P 120     256.009 258.864 372.385  1.00 50.00           C  
ATOM   3449  OG1 THR P 120     256.944 258.394 371.410  1.00 50.00           O  
ATOM   3450  CG2 THR P 120     256.005 257.922 373.582  1.00 50.00           C  
ATOM   3451  C   THR P 120     254.532 260.081 370.752  1.00 50.00           C  
ATOM   3452  O   THR P 120     254.132 261.187 371.117  1.00 50.00           O  
ATOM   3453  N   LEU P 121     254.889 259.819 369.495  1.00 50.00           N  
ATOM   3454  CA  LEU P 121     254.764 260.851 368.462  1.00 50.00           C  
ATOM   3455  CB  LEU P 121     255.427 260.407 367.156  1.00 50.00           C  
ATOM   3456  CG  LEU P 121     256.956 260.491 367.104  1.00 50.00           C  
ATOM   3457  CD1 LEU P 121     257.467 259.990 365.762  1.00 50.00           C  
ATOM   3458  CD2 LEU P 121     257.445 261.913 367.354  1.00 50.00           C  
ATOM   3459  C   LEU P 121     253.318 261.274 368.206  1.00 50.00           C  
ATOM   3460  O   LEU P 121     253.072 262.436 367.860  1.00 50.00           O  
ATOM   3461  N   GLN P 122     252.372 260.353 368.384  1.00 50.00           N  
ATOM   3462  CA  GLN P 122     250.950 260.684 368.210  1.00 50.00           C  
ATOM   3463  CB  GLN P 122     250.114 259.420 367.999  1.00 50.00           C  
ATOM   3464  CG  GLN P 122     248.601 259.643 368.007  1.00 50.00           C  
ATOM   3465  CD  GLN P 122     248.055 260.157 366.685  1.00 50.00           C  
ATOM   3466  OE1 GLN P 122     248.763 260.226 365.680  1.00 50.00           O  
ATOM   3467  NE2 GLN P 122     246.768 260.484 366.674  1.00 50.00           N  
ATOM   3468  C   GLN P 122     250.414 261.480 369.399  1.00 50.00           C  
ATOM   3469  O   GLN P 122     249.668 262.444 369.210  1.00 50.00           O  
ATOM   3470  N   GLN P 123     250.780 261.071 370.612  1.00 50.00           N  
ATOM   3471  CA  GLN P 123     250.347 261.799 371.814  1.00 50.00           C  
ATOM   3472  CB  GLN P 123     250.602 260.987 373.082  1.00 50.00           C  
ATOM   3473  CG  GLN P 123     250.079 259.562 373.049  1.00 50.00           C  
ATOM   3474  CD  GLN P 123     250.411 258.806 374.316  1.00 50.00           C  
ATOM   3475  OE1 GLN P 123     250.145 259.292 375.411  1.00 50.00           O  
ATOM   3476  NE2 GLN P 123     250.982 257.610 374.178  1.00 50.00           N  
ATOM   3477  C   GLN P 123     251.042 263.151 371.963  1.00 50.00           C  
ATOM   3478  O   GLN P 123     250.517 264.037 372.642  1.00 50.00           O  
ATOM   3479  N   LEU P 124     252.217 263.308 371.348  1.00 50.00           N  
ATOM   3480  CA  LEU P 124     253.005 264.521 371.527  1.00 50.00           C  
ATOM   3481  CB  LEU P 124     254.409 264.348 370.945  1.00 50.00           C  
ATOM   3482  CG  LEU P 124     255.343 265.559 371.046  1.00 50.00           C  
ATOM   3483  CD1 LEU P 124     255.586 265.944 372.497  1.00 50.00           C  
ATOM   3484  CD2 LEU P 124     256.658 265.274 370.349  1.00 50.00           C  
ATOM   3485  C   LEU P 124     252.332 265.738 370.897  1.00 50.00           C  
ATOM   3486  O   LEU P 124     251.949 265.711 369.736  1.00 50.00           O  
ATOM   3487  N   ASP P 125     252.178 266.791 371.696  1.00 50.00           N  
ATOM   3488  CA  ASP P 125     251.871 268.128 371.196  1.00 50.00           C  
ATOM   3489  CB  ASP P 125     250.528 268.620 371.728  1.00 50.00           C  
ATOM   3490  CG  ASP P 125     250.259 270.085 371.388  1.00 50.00           C  
ATOM   3491  OD1 ASP P 125     250.929 270.641 370.485  1.00 50.00           O  
ATOM   3492  OD2 ASP P 125     249.374 270.683 372.032  1.00 50.00           O  
ATOM   3493  C   ASP P 125     253.007 269.036 371.667  1.00 50.00           C  
ATOM   3494  O   ASP P 125     253.050 269.390 372.845  1.00 50.00           O  
ATOM   3495  N   PRO P 126     253.922 269.423 370.755  1.00 50.00           N  
ATOM   3496  CA  PRO P 126     255.166 270.060 371.198  1.00 50.00           C  
ATOM   3497  CB  PRO P 126     255.977 270.208 369.899  1.00 50.00           C  
ATOM   3498  CG  PRO P 126     255.361 269.253 368.942  1.00 50.00           C  
ATOM   3499  CD  PRO P 126     253.908 269.232 369.294  1.00 50.00           C  
ATOM   3500  C   PRO P 126     254.981 271.419 371.870  1.00 50.00           C  
ATOM   3501  O   PRO P 126     254.314 272.298 371.323  1.00 50.00           O  
ATOM   3502  N   VAL P 127     255.556 271.556 373.064  1.00 50.00           N  
ATOM   3503  CA  VAL P 127     255.671 272.835 373.752  1.00 50.00           C  
ATOM   3504  CB  VAL P 127     255.185 272.741 375.211  1.00 50.00           C  
ATOM   3505  CG1 VAL P 127     255.409 274.062 375.942  1.00 50.00           C  
ATOM   3506  CG2 VAL P 127     253.711 272.350 375.246  1.00 50.00           C  
ATOM   3507  C   VAL P 127     257.150 273.240 373.701  1.00 50.00           C  
ATOM   3508  O   VAL P 127     258.005 272.477 374.152  1.00 50.00           O  
ATOM   3509  N   PRO P 128     257.458 274.434 373.158  1.00 50.00           N  
ATOM   3510  CA  PRO P 128     258.861 274.809 372.948  1.00 50.00           C  
ATOM   3511  CB  PRO P 128     258.768 276.230 372.380  1.00 50.00           C  
ATOM   3512  CG  PRO P 128     257.416 276.306 371.770  1.00 50.00           C  
ATOM   3513  CD  PRO P 128     256.538 275.462 372.640  1.00 50.00           C  
ATOM   3514  C   PRO P 128     259.711 274.796 374.223  1.00 50.00           C  
ATOM   3515  O   PRO P 128     259.289 275.314 375.261  1.00 50.00           O  
ATOM   3516  N   GLY P 129     260.884 274.173 374.133  1.00 50.00           N  
ATOM   3517  CA  GLY P 129     261.831 274.099 375.241  1.00 50.00           C  
ATOM   3518  C   GLY P 129     261.470 273.152 376.374  1.00 50.00           C  
ATOM   3519  O   GLY P 129     262.113 273.191 377.426  1.00 50.00           O  
ATOM   3520  N   GLU P 130     260.468 272.294 376.161  1.00 50.00           N  
ATOM   3521  CA  GLU P 130     259.942 271.422 377.209  1.00 50.00           C  
ATOM   3522  CB  GLU P 130     258.471 271.752 377.452  1.00 50.00           C  
ATOM   3523  CG  GLU P 130     257.731 270.788 378.360  1.00 50.00           C  
ATOM   3524  CD  GLU P 130     256.276 271.178 378.554  1.00 50.00           C  
ATOM   3525  OE1 GLU P 130     256.001 272.360 378.851  1.00 50.00           O  
ATOM   3526  OE2 GLU P 130     255.402 270.297 378.412  1.00 50.00           O  
ATOM   3527  C   GLU P 130     260.089 269.964 376.799  1.00 50.00           C  
ATOM   3528  O   GLU P 130     259.543 269.551 375.777  1.00 50.00           O  
ATOM   3529  N   VAL P 131     260.780 269.183 377.622  1.00 50.00           N  
ATOM   3530  CA  VAL P 131     260.951 267.758 377.364  1.00 50.00           C  
ATOM   3531  CB  VAL P 131     262.165 267.180 378.120  1.00 50.00           C  
ATOM   3532  CG1 VAL P 131     262.306 265.685 377.850  1.00 50.00           C  
ATOM   3533  CG2 VAL P 131     263.440 267.909 377.714  1.00 50.00           C  
ATOM   3534  C   VAL P 131     259.675 267.033 377.786  1.00 50.00           C  
ATOM   3535  O   VAL P 131     259.276 267.096 378.954  1.00 50.00           O  
ATOM   3536  N   ALA P 132     259.029 266.371 376.829  1.00 50.00           N  
ATOM   3537  CA  ALA P 132     257.797 265.620 377.085  1.00 50.00           C  
ATOM   3538  CB  ALA P 132     256.751 265.968 376.043  1.00 50.00           C  
ATOM   3539  C   ALA P 132     258.002 264.106 377.134  1.00 50.00           C  
ATOM   3540  O   ALA P 132     257.276 263.422 377.850  1.00 50.00           O  
ATOM   3541  N   VAL P 133     258.962 263.585 376.370  1.00 50.00           N  
ATOM   3542  CA  VAL P 133     259.161 262.143 376.244  1.00 50.00           C  
ATOM   3543  CB  VAL P 133     258.821 261.656 374.819  1.00 50.00           C  
ATOM   3544  CG1 VAL P 133     258.966 260.142 374.709  1.00 50.00           C  
ATOM   3545  CG2 VAL P 133     257.411 262.097 374.430  1.00 50.00           C  
ATOM   3546  C   VAL P 133     260.604 261.787 376.587  1.00 50.00           C  
ATOM   3547  O   VAL P 133     261.540 262.466 376.144  1.00 50.00           O  
ATOM   3548  N   VAL P 134     260.767 260.726 377.379  1.00 50.00           N  
ATOM   3549  CA  VAL P 134     262.090 260.218 377.746  1.00 50.00           C  
ATOM   3550  CB  VAL P 134     262.408 260.508 379.227  1.00 50.00           C  
ATOM   3551  CG1 VAL P 134     263.682 259.797 379.668  1.00 50.00           C  
ATOM   3552  CG2 VAL P 134     262.541 262.006 379.447  1.00 50.00           C  
ATOM   3553  C   VAL P 134     262.142 258.718 377.475  1.00 50.00           C  
ATOM   3554  O   VAL P 134     261.240 257.991 377.876  1.00 50.00           O  
ATOM   3555  N   VAL P 135     263.196 258.274 376.794  1.00 50.00           N  
ATOM   3556  CA  VAL P 135     263.392 256.859 376.476  1.00 50.00           C  
ATOM   3557  CB  VAL P 135     263.306 256.604 374.956  1.00 50.00           C  
ATOM   3558  CG1 VAL P 135     263.529 255.126 374.638  1.00 50.00           C  
ATOM   3559  CG2 VAL P 135     261.967 257.081 374.407  1.00 50.00           C  
ATOM   3560  C   VAL P 135     264.754 256.419 377.011  1.00 50.00           C  
ATOM   3561  O   VAL P 135     265.759 257.101 376.794  1.00 50.00           O  
ATOM   3562  N   ILE P 136     264.781 255.279 377.696  1.00 50.00           N  
ATOM   3563  CA  ILE P 136     265.996 254.750 378.305  1.00 50.00           C  
ATOM   3564  CB  ILE P 136     265.857 254.600 379.839  1.00 50.00           C  
ATOM   3565  CG1 ILE P 136     265.339 255.897 380.481  1.00 50.00           C  
ATOM   3566  CD1 ILE P 136     266.377 256.983 380.669  1.00 50.00           C  
ATOM   3567  CG2 ILE P 136     267.186 254.169 380.461  1.00 50.00           C  
ATOM   3568  C   ILE P 136     266.300 253.382 377.701  1.00 50.00           C  
ATOM   3569  O   ILE P 136     265.407 252.544 377.583  1.00 50.00           O  
ATOM   3570  N   CYS P 137     267.556 253.175 377.309  1.00 50.00           N  
ATOM   3571  CA  CYS P 137     268.038 251.860 376.864  1.00 50.00           C  
ATOM   3572  CB  CYS P 137     268.262 251.862 375.349  1.00 50.00           C  
ATOM   3573  SG  CYS P 137     269.589 252.950 374.811  1.00 50.00           S  
ATOM   3574  C   CYS P 137     269.315 251.505 377.629  1.00 50.00           C  
ATOM   3575  O   CYS P 137     269.693 252.217 378.557  1.00 50.00           O  
ATOM   3576  N   ASN P 138     269.963 250.404 377.256  1.00 50.00           N  
ATOM   3577  CA  ASN P 138     271.159 249.919 377.970  1.00 50.00           C  
ATOM   3578  CB  ASN P 138     271.039 248.412 378.226  1.00 50.00           C  
ATOM   3579  CG  ASN P 138     270.869 247.601 376.948  1.00 50.00           C  
ATOM   3580  OD1 ASN P 138     271.406 247.945 375.896  1.00 50.00           O  
ATOM   3581  ND2 ASN P 138     270.102 246.523 377.037  1.00 50.00           N  
ATOM   3582  C   ASN P 138     272.499 250.221 377.284  1.00 50.00           C  
ATOM   3583  O   ASN P 138     273.549 250.143 377.927  1.00 50.00           O  
ATOM   3584  N   ALA P 139     272.468 250.530 375.987  1.00 50.00           N  
ATOM   3585  CA  ALA P 139     273.689 250.738 375.207  1.00 50.00           C  
ATOM   3586  CB  ALA P 139     273.906 249.581 374.246  1.00 50.00           C  
ATOM   3587  C   ALA P 139     273.628 252.054 374.452  1.00 50.00           C  
ATOM   3588  O   ALA P 139     272.546 252.544 374.107  1.00 50.00           O  
ATOM   3589  N   ARG P 140     274.803 252.612 374.171  1.00 50.00           N  
ATOM   3590  CA  ARG P 140     274.890 253.936 373.555  1.00 50.00           C  
ATOM   3591  CB  ARG P 140     276.305 254.494 373.614  1.00 50.00           C  
ATOM   3592  CG  ARG P 140     276.888 254.605 375.012  1.00 50.00           C  
ATOM   3593  CD  ARG P 140     278.332 255.111 374.947  1.00 50.00           C  
ATOM   3594  NE  ARG P 140     278.834 255.310 376.334  1.00 50.00           N  
ATOM   3595  CZ  ARG P 140     280.081 255.613 376.742  1.00 50.00           C  
ATOM   3596  NH1 ARG P 140     281.154 255.830 375.927  1.00 50.00           N  
ATOM   3597  NH2 ARG P 140     280.215 255.677 378.058  1.00 50.00           N  
ATOM   3598  C   ARG P 140     274.437 253.882 372.106  1.00 50.00           C  
ATOM   3599  O   ARG P 140     273.664 254.728 371.667  1.00 50.00           O  
ATOM   3600  N   GLU P 141     274.900 252.875 371.369  1.00 50.00           N  
ATOM   3601  CA  GLU P 141     274.536 252.758 369.956  1.00 50.00           C  
ATOM   3602  CB  GLU P 141     275.411 251.752 369.212  1.00 50.00           C  
ATOM   3603  CG  GLU P 141     276.806 252.294 368.947  1.00 50.00           C  
ATOM   3604  CD  GLU P 141     277.678 252.341 370.161  1.00 50.00           C  
ATOM   3605  OE1 GLU P 141     277.404 251.564 371.101  1.00 50.00           O  
ATOM   3606  OE2 GLU P 141     278.645 253.126 370.161  1.00 50.00           O  
ATOM   3607  C   GLU P 141     273.066 252.435 369.777  1.00 50.00           C  
ATOM   3608  O   GLU P 141     272.466 252.867 368.803  1.00 50.00           O  
ATOM   3609  N   LEU P 142     272.484 251.700 370.723  1.00 50.00           N  
ATOM   3610  CA  LEU P 142     271.046 251.446 370.691  1.00 50.00           C  
ATOM   3611  CB  LEU P 142     270.644 250.421 371.752  1.00 50.00           C  
ATOM   3612  CG  LEU P 142     269.153 250.091 371.849  1.00 50.00           C  
ATOM   3613  CD1 LEU P 142     268.566 249.654 370.511  1.00 50.00           C  
ATOM   3614  CD2 LEU P 142     268.939 249.018 372.904  1.00 50.00           C  
ATOM   3615  C   LEU P 142     270.263 252.748 370.872  1.00 50.00           C  
ATOM   3616  O   LEU P 142     269.261 252.958 370.195  1.00 50.00           O  
ATOM   3617  N   ALA P 143     270.729 253.615 371.770  1.00 50.00           N  
ATOM   3618  CA  ALA P 143     270.119 254.942 371.928  1.00 50.00           C  
ATOM   3619  CB  ALA P 143     270.753 255.708 373.084  1.00 50.00           C  
ATOM   3620  C   ALA P 143     270.231 255.751 370.634  1.00 50.00           C  
ATOM   3621  O   ALA P 143     269.275 256.411 370.226  1.00 50.00           O  
ATOM   3622  N   TYR P 144     271.398 255.689 369.994  1.00 50.00           N  
ATOM   3623  CA  TYR P 144     271.599 256.351 368.704  1.00 50.00           C  
ATOM   3624  CB  TYR P 144     273.052 256.201 368.243  1.00 50.00           C  
ATOM   3625  CG  TYR P 144     273.440 257.092 367.092  1.00 50.00           C  
ATOM   3626  CD1 TYR P 144     273.221 256.699 365.771  1.00 50.00           C  
ATOM   3627  CE1 TYR P 144     273.580 257.516 364.718  1.00 50.00           C  
ATOM   3628  CZ  TYR P 144     274.178 258.735 364.960  1.00 50.00           C  
ATOM   3629  OH  TYR P 144     274.532 259.531 363.899  1.00 50.00           O  
ATOM   3630  CE2 TYR P 144     274.418 259.149 366.259  1.00 50.00           C  
ATOM   3631  CD2 TYR P 144     274.053 258.328 367.318  1.00 50.00           C  
ATOM   3632  C   TYR P 144     270.639 255.788 367.654  1.00 50.00           C  
ATOM   3633  O   TYR P 144     270.078 256.543 366.858  1.00 50.00           O  
ATOM   3634  N   GLN P 145     270.440 254.474 367.669  1.00 50.00           N  
ATOM   3635  CA  GLN P 145     269.521 253.813 366.744  1.00 50.00           C  
ATOM   3636  CB  GLN P 145     269.654 252.290 366.849  1.00 50.00           C  
ATOM   3637  CG  GLN P 145     268.693 251.493 365.985  1.00 50.00           C  
ATOM   3638  CD  GLN P 145     268.873 249.997 366.166  1.00 50.00           C  
ATOM   3639  OE1 GLN P 145     269.884 249.427 365.757  1.00 50.00           O  
ATOM   3640  NE2 GLN P 145     267.889 249.352 366.786  1.00 50.00           N  
ATOM   3641  C   GLN P 145     268.077 254.243 366.993  1.00 50.00           C  
ATOM   3642  O   GLN P 145     267.352 254.541 366.044  1.00 50.00           O  
ATOM   3643  N   ILE P 146     267.672 254.281 368.258  1.00 50.00           N  
ATOM   3644  CA  ILE P 146     266.306 254.639 368.622  1.00 50.00           C  
ATOM   3645  CB  ILE P 146     266.032 254.374 370.121  1.00 50.00           C  
ATOM   3646  CG1 ILE P 146     266.011 252.857 370.375  1.00 50.00           C  
ATOM   3647  CD1 ILE P 146     265.678 252.445 371.798  1.00 50.00           C  
ATOM   3648  CG2 ILE P 146     264.706 254.992 370.552  1.00 50.00           C  
ATOM   3649  C   ILE P 146     266.012 256.092 368.242  1.00 50.00           C  
ATOM   3650  O   ILE P 146     264.942 256.389 367.695  1.00 50.00           O  
ATOM   3651  N   ARG P 147     266.961 256.986 368.506  1.00 50.00           N  
ATOM   3652  CA  ARG P 147     266.790 258.393 368.140  1.00 50.00           C  
ATOM   3653  CB  ARG P 147     267.931 259.248 368.696  1.00 50.00           C  
ATOM   3654  CG  ARG P 147     267.710 260.747 368.548  1.00 50.00           C  
ATOM   3655  CD  ARG P 147     268.620 261.381 367.509  1.00 50.00           C  
ATOM   3656  NE  ARG P 147     268.414 262.827 367.433  1.00 50.00           N  
ATOM   3657  CZ  ARG P 147     269.154 263.673 366.713  1.00 50.00           C  
ATOM   3658  NH1 ARG P 147     270.176 263.242 365.973  1.00 50.00           N  
ATOM   3659  NH2 ARG P 147     268.864 264.972 366.731  1.00 50.00           N  
ATOM   3660  C   ARG P 147     266.678 258.565 366.626  1.00 50.00           C  
ATOM   3661  O   ARG P 147     265.926 259.419 366.159  1.00 50.00           O  
ATOM   3662  N   ASN P 148     267.408 257.747 365.868  1.00 50.00           N  
ATOM   3663  CA  ASN P 148     267.301 257.777 364.407  1.00 50.00           C  
ATOM   3664  CB  ASN P 148     268.413 256.948 363.764  1.00 50.00           C  
ATOM   3665  CG  ASN P 148     268.560 257.221 362.282  1.00 50.00           C  
ATOM   3666  OD1 ASN P 148     268.994 258.299 361.875  1.00 50.00           O  
ATOM   3667  ND2 ASN P 148     268.199 256.243 361.466  1.00 50.00           N  
ATOM   3668  C   ASN P 148     265.933 257.294 363.923  1.00 50.00           C  
ATOM   3669  O   ASN P 148     265.465 257.735 362.873  1.00 50.00           O  
ATOM   3670  N   GLU P 149     265.295 256.396 364.674  1.00 50.00           N  
ATOM   3671  CA  GLU P 149     263.915 256.009 364.356  1.00 50.00           C  
ATOM   3672  CB  GLU P 149     263.510 254.734 365.098  1.00 50.00           C  
ATOM   3673  CG  GLU P 149     264.297 253.508 364.671  1.00 50.00           C  
ATOM   3674  CD  GLU P 149     264.212 253.249 363.179  1.00 50.00           C  
ATOM   3675  OE1 GLU P 149     263.083 253.099 362.666  1.00 50.00           O  
ATOM   3676  OE2 GLU P 149     265.270 253.218 362.520  1.00 50.00           O  
ATOM   3677  C   GLU P 149     262.933 257.137 364.648  1.00 50.00           C  
ATOM   3678  O   GLU P 149     261.978 257.334 363.893  1.00 50.00           O  
ATOM   3679  N   TYR P 150     263.161 257.873 365.735  1.00 50.00           N  
ATOM   3680  CA  TYR P 150     262.370 259.083 365.990  1.00 50.00           C  
ATOM   3681  CB  TYR P 150     262.736 259.729 367.332  1.00 50.00           C  
ATOM   3682  CG  TYR P 150     261.939 259.203 368.502  1.00 50.00           C  
ATOM   3683  CD1 TYR P 150     260.598 259.535 368.655  1.00 50.00           C  
ATOM   3684  CE1 TYR P 150     259.857 259.063 369.726  1.00 50.00           C  
ATOM   3685  CZ  TYR P 150     260.459 258.247 370.666  1.00 50.00           C  
ATOM   3686  OH  TYR P 150     259.731 257.772 371.732  1.00 50.00           O  
ATOM   3687  CE2 TYR P 150     261.790 257.906 370.538  1.00 50.00           C  
ATOM   3688  CD2 TYR P 150     262.524 258.384 369.461  1.00 50.00           C  
ATOM   3689  C   TYR P 150     262.511 260.102 364.856  1.00 50.00           C  
ATOM   3690  O   TYR P 150     261.526 260.732 364.464  1.00 50.00           O  
ATOM   3691  N   LEU P 151     263.726 260.254 364.332  1.00 50.00           N  
ATOM   3692  CA  LEU P 151     263.958 261.171 363.213  1.00 50.00           C  
ATOM   3693  CB  LEU P 151     265.456 261.296 362.908  1.00 50.00           C  
ATOM   3694  CG  LEU P 151     266.314 262.024 363.946  1.00 50.00           C  
ATOM   3695  CD1 LEU P 151     267.783 261.945 363.558  1.00 50.00           C  
ATOM   3696  CD2 LEU P 151     265.878 263.473 364.109  1.00 50.00           C  
ATOM   3697  C   LEU P 151     263.199 260.762 361.950  1.00 50.00           C  
ATOM   3698  O   LEU P 151     262.656 261.619 361.253  1.00 50.00           O  
ATOM   3699  N   ARG P 152     263.151 259.463 361.664  1.00 50.00           N  
ATOM   3700  CA  ARG P 152     262.511 258.992 360.426  1.00 50.00           C  
ATOM   3701  CB  ARG P 152     262.945 257.563 360.096  1.00 50.00           C  
ATOM   3702  CG  ARG P 152     264.445 257.429 359.865  1.00 50.00           C  
ATOM   3703  CD  ARG P 152     264.892 256.003 359.561  1.00 50.00           C  
ATOM   3704  NE  ARG P 152     263.839 254.998 359.748  1.00 50.00           N  
ATOM   3705  CZ  ARG P 152     263.238 254.295 358.782  1.00 50.00           C  
ATOM   3706  NH1 ARG P 152     263.574 254.421 357.493  1.00 50.00           N  
ATOM   3707  NH2 ARG P 152     262.286 253.427 359.112  1.00 50.00           N  
ATOM   3708  C   ARG P 152     260.986 259.087 360.463  1.00 50.00           C  
ATOM   3709  O   ARG P 152     260.366 259.302 359.425  1.00 50.00           O  
ATOM   3710  N   PHE P 153     260.386 258.924 361.643  1.00 50.00           N  
ATOM   3711  CA  PHE P 153     258.924 259.033 361.769  1.00 50.00           C  
ATOM   3712  CB  PHE P 153     258.401 258.054 362.814  1.00 50.00           C  
ATOM   3713  CG  PHE P 153     258.531 256.615 362.404  1.00 50.00           C  
ATOM   3714  CD1 PHE P 153     257.773 256.109 361.353  1.00 50.00           C  
ATOM   3715  CE1 PHE P 153     257.889 254.780 360.968  1.00 50.00           C  
ATOM   3716  CZ  PHE P 153     258.765 253.937 361.636  1.00 50.00           C  
ATOM   3717  CE2 PHE P 153     259.527 254.431 362.685  1.00 50.00           C  
ATOM   3718  CD2 PHE P 153     259.408 255.761 363.061  1.00 50.00           C  
ATOM   3719  C   PHE P 153     258.436 260.452 362.061  1.00 50.00           C  
ATOM   3720  O   PHE P 153     257.287 260.775 361.761  1.00 50.00           O  
ATOM   3721  N   SER P 154     259.302 261.299 362.621  1.00 50.00           N  
ATOM   3722  CA  SER P 154     259.029 262.736 362.716  1.00 50.00           C  
ATOM   3723  CB  SER P 154     259.671 263.308 363.984  1.00 50.00           C  
ATOM   3724  OG  SER P 154     261.084 263.246 363.905  1.00 50.00           O  
ATOM   3725  C   SER P 154     259.513 263.501 361.480  1.00 50.00           C  
ATOM   3726  O   SER P 154     259.752 264.711 361.548  1.00 50.00           O  
ATOM   3727  N   LYS P 155     259.630 262.805 360.348  1.00 50.00           N  
ATOM   3728  CA  LYS P 155     260.120 263.392 359.102  1.00 50.00           C  
ATOM   3729  CB  LYS P 155     260.093 262.335 357.995  1.00 50.00           C  
ATOM   3730  CG  LYS P 155     260.700 262.742 356.663  1.00 50.00           C  
ATOM   3731  CD  LYS P 155     260.629 261.573 355.695  1.00 50.00           C  
ATOM   3732  CE  LYS P 155     261.051 261.955 354.289  1.00 50.00           C  
ATOM   3733  NZ  LYS P 155     260.677 260.886 353.316  1.00 50.00           N  
ATOM   3734  C   LYS P 155     259.308 264.622 358.687  1.00 50.00           C  
ATOM   3735  O   LYS P 155     259.877 265.653 358.330  1.00 50.00           O  
ATOM   3736  N   TYR P 156     257.982 264.512 358.764  1.00 50.00           N  
ATOM   3737  CA  TYR P 156     257.083 265.592 358.351  1.00 50.00           C  
ATOM   3738  CB  TYR P 156     255.990 265.031 357.437  1.00 50.00           C  
ATOM   3739  CG  TYR P 156     256.536 264.350 356.205  1.00 50.00           C  
ATOM   3740  CD1 TYR P 156     257.125 265.093 355.179  1.00 50.00           C  
ATOM   3741  CE1 TYR P 156     257.631 264.474 354.049  1.00 50.00           C  
ATOM   3742  CZ  TYR P 156     257.547 263.095 353.927  1.00 50.00           C  
ATOM   3743  OH  TYR P 156     258.052 262.492 352.803  1.00 50.00           O  
ATOM   3744  CE2 TYR P 156     256.970 262.335 354.932  1.00 50.00           C  
ATOM   3745  CD2 TYR P 156     256.469 262.963 356.060  1.00 50.00           C  
ATOM   3746  C   TYR P 156     256.464 266.352 359.529  1.00 50.00           C  
ATOM   3747  O   TYR P 156     255.416 266.984 359.368  1.00 50.00           O  
ATOM   3748  N   MET P 157     257.115 266.309 360.697  1.00 50.00           N  
ATOM   3749  CA  MET P 157     256.690 267.095 361.862  1.00 50.00           C  
ATOM   3750  CB  MET P 157     256.425 266.183 363.063  1.00 50.00           C  
ATOM   3751  CG  MET P 157     255.258 265.228 362.866  1.00 50.00           C  
ATOM   3752  SD  MET P 157     254.904 264.230 364.329  1.00 50.00           S  
ATOM   3753  CE  MET P 157     255.586 262.623 363.898  1.00 50.00           C  
ATOM   3754  C   MET P 157     257.793 268.104 362.190  1.00 50.00           C  
ATOM   3755  O   MET P 157     258.643 267.834 363.034  1.00 50.00           O  
ATOM   3756  N   PRO P 158     257.789 269.276 361.525  1.00 50.00           N  
ATOM   3757  CA  PRO P 158     258.899 270.218 361.714  1.00 50.00           C  
ATOM   3758  CB  PRO P 158     258.587 271.333 360.714  1.00 50.00           C  
ATOM   3759  CG  PRO P 158     257.112 271.283 360.537  1.00 50.00           C  
ATOM   3760  CD  PRO P 158     256.738 269.837 360.656  1.00 50.00           C  
ATOM   3761  C   PRO P 158     259.028 270.778 363.137  1.00 50.00           C  
ATOM   3762  O   PRO P 158     260.136 271.106 363.559  1.00 50.00           O  
ATOM   3763  N   ASP P 159     257.920 270.852 363.869  1.00 50.00           N  
ATOM   3764  CA  ASP P 159     257.944 271.355 365.243  1.00 50.00           C  
ATOM   3765  CB  ASP P 159     256.521 271.597 365.755  1.00 50.00           C  
ATOM   3766  CG  ASP P 159     255.773 272.649 364.949  1.00 50.00           C  
ATOM   3767  OD1 ASP P 159     256.407 273.604 364.447  1.00 50.00           O  
ATOM   3768  OD2 ASP P 159     254.539 272.522 364.821  1.00 50.00           O  
ATOM   3769  C   ASP P 159     258.687 270.424 366.202  1.00 50.00           C  
ATOM   3770  O   ASP P 159     259.268 270.890 367.181  1.00 50.00           O  
ATOM   3771  N   VAL P 160     258.705 269.126 365.904  1.00 50.00           N  
ATOM   3772  CA  VAL P 160     259.300 268.151 366.813  1.00 50.00           C  
ATOM   3773  CB  VAL P 160     258.803 266.721 366.501  1.00 50.00           C  
ATOM   3774  CG1 VAL P 160     259.453 265.700 367.427  1.00 50.00           C  
ATOM   3775  CG2 VAL P 160     257.283 266.648 366.621  1.00 50.00           C  
ATOM   3776  C   VAL P 160     260.827 268.224 366.718  1.00 50.00           C  
ATOM   3777  O   VAL P 160     261.389 268.277 365.623  1.00 50.00           O  
ATOM   3778  N   LYS P 161     261.483 268.231 367.876  1.00 50.00           N  
ATOM   3779  CA  LYS P 161     262.946 268.213 367.970  1.00 50.00           C  
ATOM   3780  CB  LYS P 161     263.493 269.554 368.466  1.00 50.00           C  
ATOM   3781  CG  LYS P 161     262.928 270.773 367.754  1.00 50.00           C  
ATOM   3782  CD  LYS P 161     263.697 272.034 368.117  1.00 50.00           C  
ATOM   3783  CE  LYS P 161     263.290 273.211 367.241  1.00 50.00           C  
ATOM   3784  NZ  LYS P 161     261.898 273.675 367.505  1.00 50.00           N  
ATOM   3785  C   LYS P 161     263.349 267.100 368.929  1.00 50.00           C  
ATOM   3786  O   LYS P 161     262.740 266.938 369.992  1.00 50.00           O  
ATOM   3787  N   THR P 162     264.369 266.335 368.549  1.00 50.00           N  
ATOM   3788  CA  THR P 162     264.820 265.193 369.341  1.00 50.00           C  
ATOM   3789  CB  THR P 162     264.500 263.858 368.641  1.00 50.00           C  
ATOM   3790  OG1 THR P 162     265.304 263.723 367.462  1.00 50.00           O  
ATOM   3791  CG2 THR P 162     263.028 263.790 368.257  1.00 50.00           C  
ATOM   3792  C   THR P 162     266.319 265.264 369.590  1.00 50.00           C  
ATOM   3793  O   THR P 162     267.064 265.851 368.797  1.00 50.00           O  
ATOM   3794  N   ALA P 163     266.741 264.666 370.703  1.00 50.00           N  
ATOM   3795  CA  ALA P 163     268.163 264.586 371.044  1.00 50.00           C  
ATOM   3796  CB  ALA P 163     268.565 265.738 371.956  1.00 50.00           C  
ATOM   3797  C   ALA P 163     268.462 263.255 371.713  1.00 50.00           C  
ATOM   3798  O   ALA P 163     267.572 262.625 372.302  1.00 50.00           O  
ATOM   3799  N   VAL P 164     269.716 262.831 371.600  1.00 50.00           N  
ATOM   3800  CA  VAL P 164     270.199 261.618 372.250  1.00 50.00           C  
ATOM   3801  CB  VAL P 164     270.499 260.486 371.241  1.00 50.00           C  
ATOM   3802  CG1 VAL P 164     271.617 260.861 370.272  1.00 50.00           C  
ATOM   3803  CG2 VAL P 164     270.826 259.182 371.963  1.00 50.00           C  
ATOM   3804  C   VAL P 164     271.426 261.969 373.082  1.00 50.00           C  
ATOM   3805  O   VAL P 164     272.234 262.810 372.675  1.00 50.00           O  
ATOM   3806  N   PHE P 165     271.550 261.328 374.245  1.00 50.00           N  
ATOM   3807  CA  PHE P 165     272.665 261.598 375.157  1.00 50.00           C  
ATOM   3808  CB  PHE P 165     272.212 262.475 376.324  1.00 50.00           C  
ATOM   3809  CG  PHE P 165     271.631 263.794 375.903  1.00 50.00           C  
ATOM   3810  CD1 PHE P 165     272.442 264.796 375.368  1.00 50.00           C  
ATOM   3811  CE1 PHE P 165     271.897 266.010 374.973  1.00 50.00           C  
ATOM   3812  CZ  PHE P 165     270.533 266.238 375.118  1.00 50.00           C  
ATOM   3813  CE2 PHE P 165     269.721 265.248 375.651  1.00 50.00           C  
ATOM   3814  CD2 PHE P 165     270.269 264.036 376.039  1.00 50.00           C  
ATOM   3815  C   PHE P 165     273.255 260.298 375.685  1.00 50.00           C  
ATOM   3816  O   PHE P 165     272.529 259.385 376.079  1.00 50.00           O  
ATOM   3817  N   TYR P 166     274.577 260.228 375.687  1.00 50.00           N  
ATOM   3818  CA  TYR P 166     275.282 259.080 376.228  1.00 50.00           C  
ATOM   3819  CB  TYR P 166     275.372 257.940 375.197  1.00 50.00           C  
ATOM   3820  CG  TYR P 166     275.642 258.419 373.791  1.00 50.00           C  
ATOM   3821  CD1 TYR P 166     276.889 258.936 373.440  1.00 50.00           C  
ATOM   3822  CE1 TYR P 166     277.151 259.366 372.154  1.00 50.00           C  
ATOM   3823  CZ  TYR P 166     276.151 259.286 371.187  1.00 50.00           C  
ATOM   3824  OH  TYR P 166     276.397 259.713 369.904  1.00 50.00           O  
ATOM   3825  CE2 TYR P 166     274.902 258.777 371.509  1.00 50.00           C  
ATOM   3826  CD2 TYR P 166     274.654 258.341 372.800  1.00 50.00           C  
ATOM   3827  C   TYR P 166     276.673 259.504 376.666  1.00 50.00           C  
ATOM   3828  O   TYR P 166     277.138 260.612 376.370  1.00 50.00           O  
ATOM   3829  N   GLY P 167     277.336 258.597 377.365  1.00 50.00           N  
ATOM   3830  CA  GLY P 167     278.650 258.848 377.843  1.00 50.00           C  
ATOM   3831  C   GLY P 167     279.704 258.885 376.766  1.00 50.00           C  
ATOM   3832  O   GLY P 167     279.432 258.568 375.588  1.00 50.00           O  
ATOM   3833  N   GLY P 168     280.897 259.311 377.181  1.00 50.00           N  
ATOM   3834  CA  GLY P 168     282.032 259.456 376.268  1.00 50.00           C  
ATOM   3835  C   GLY P 168     282.151 260.772 375.507  1.00 50.00           C  
ATOM   3836  O   GLY P 168     283.110 260.956 374.773  1.00 50.00           O  
ATOM   3837  N   THR P 169     281.189 261.676 375.692  1.00 50.00           N  
ATOM   3838  CA  THR P 169     281.220 263.012 375.093  1.00 50.00           C  
ATOM   3839  CB  THR P 169     279.997 263.236 374.186  1.00 50.00           C  
ATOM   3840  OG1 THR P 169     278.789 263.110 374.950  1.00 50.00           O  
ATOM   3841  CG2 THR P 169     279.988 262.228 373.047  1.00 50.00           C  
ATOM   3842  C   THR P 169     281.220 264.076 376.197  1.00 50.00           C  
ATOM   3843  O   THR P 169     280.723 263.821 377.284  1.00 50.00           O  
ATOM   3844  N   PRO P 170     281.773 265.275 375.927  1.00 50.00           N  
ATOM   3845  CA  PRO P 170     281.732 266.319 376.959  1.00 50.00           C  
ATOM   3846  CB  PRO P 170     282.460 267.497 376.302  1.00 50.00           C  
ATOM   3847  CG  PRO P 170     283.314 266.881 375.250  1.00 50.00           C  
ATOM   3848  CD  PRO P 170     282.522 265.719 374.738  1.00 50.00           C  
ATOM   3849  C   PRO P 170     280.306 266.712 377.350  1.00 50.00           C  
ATOM   3850  O   PRO P 170     279.485 267.007 376.482  1.00 50.00           O  
ATOM   3851  N   ILE P 171     280.014 266.675 378.647  1.00 50.00           N  
ATOM   3852  CA  ILE P 171     278.673 266.980 379.144  1.00 50.00           C  
ATOM   3853  CB  ILE P 171     278.505 266.533 380.616  1.00 50.00           C  
ATOM   3854  CG1 ILE P 171     277.025 266.503 381.012  1.00 50.00           C  
ATOM   3855  CD1 ILE P 171     276.757 265.788 382.318  1.00 50.00           C  
ATOM   3856  CG2 ILE P 171     279.294 267.436 381.565  1.00 50.00           C  
ATOM   3857  C   ILE P 171     278.314 268.462 378.987  1.00 50.00           C  
ATOM   3858  O   ILE P 171     277.133 268.807 378.954  1.00 50.00           O  
ATOM   3859  N   SER P 172     279.320 269.330 378.904  1.00 50.00           N  
ATOM   3860  CA  SER P 172     279.078 270.758 378.701  1.00 50.00           C  
ATOM   3861  CB  SER P 172     280.382 271.551 378.799  1.00 50.00           C  
ATOM   3862  OG  SER P 172     281.284 271.176 377.775  1.00 50.00           O  
ATOM   3863  C   SER P 172     278.398 271.032 377.360  1.00 50.00           C  
ATOM   3864  O   SER P 172     277.557 271.928 377.261  1.00 50.00           O  
ATOM   3865  N   LYS P 173     278.745 270.247 376.344  1.00 50.00           N  
ATOM   3866  CA  LYS P 173     278.137 270.399 375.028  1.00 50.00           C  
ATOM   3867  CB  LYS P 173     278.958 269.676 373.962  1.00 50.00           C  
ATOM   3868  CG  LYS P 173     280.335 270.287 373.788  1.00 50.00           C  
ATOM   3869  CD  LYS P 173     281.023 269.786 372.528  1.00 50.00           C  
ATOM   3870  CE  LYS P 173     282.366 270.470 372.313  1.00 50.00           C  
ATOM   3871  NZ  LYS P 173     282.241 271.917 371.975  1.00 50.00           N  
ATOM   3872  C   LYS P 173     276.678 269.945 375.014  1.00 50.00           C  
ATOM   3873  O   LYS P 173     275.858 270.548 374.322  1.00 50.00           O  
ATOM   3874  N   ASP P 174     276.349 268.920 375.797  1.00 50.00           N  
ATOM   3875  CA  ASP P 174     274.948 268.524 375.960  1.00 50.00           C  
ATOM   3876  CB  ASP P 174     274.819 267.223 376.761  1.00 50.00           C  
ATOM   3877  CG  ASP P 174     275.619 266.080 376.164  1.00 50.00           C  
ATOM   3878  OD1 ASP P 174     275.713 265.967 374.923  1.00 50.00           O  
ATOM   3879  OD2 ASP P 174     276.150 265.282 376.947  1.00 50.00           O  
ATOM   3880  C   ASP P 174     274.163 269.639 376.652  1.00 50.00           C  
ATOM   3881  O   ASP P 174     273.008 269.891 376.307  1.00 50.00           O  
ATOM   3882  N   ALA P 175     274.795 270.306 377.621  1.00 50.00           N  
ATOM   3883  CA  ALA P 175     274.158 271.453 378.288  1.00 50.00           C  
ATOM   3884  CB  ALA P 175     275.017 271.962 379.441  1.00 50.00           C  
ATOM   3885  C   ALA P 175     273.854 272.583 377.300  1.00 50.00           C  
ATOM   3886  O   ALA P 175     272.750 273.142 377.314  1.00 50.00           O  
ATOM   3887  N   GLU P 176     274.820 272.901 376.439  1.00 50.00           N  
ATOM   3888  CA  GLU P 176     274.608 273.941 375.418  1.00 50.00           C  
ATOM   3889  CB  GLU P 176     275.901 274.265 374.653  1.00 50.00           C  
ATOM   3890  CG  GLU P 176     276.923 275.119 375.390  1.00 50.00           C  
ATOM   3891  CD  GLU P 176     276.301 276.182 376.274  1.00 50.00           C  
ATOM   3892  OE1 GLU P 176     275.646 277.110 375.752  1.00 50.00           O  
ATOM   3893  OE2 GLU P 176     276.452 276.062 377.500  1.00 50.00           O  
ATOM   3894  C   GLU P 176     273.518 273.539 374.421  1.00 50.00           C  
ATOM   3895  O   GLU P 176     272.674 274.359 374.052  1.00 50.00           O  
ATOM   3896  N   LEU P 177     273.535 272.278 373.998  1.00 50.00           N  
ATOM   3897  CA  LEU P 177     272.517 271.757 373.085  1.00 50.00           C  
ATOM   3898  CB  LEU P 177     272.887 270.336 372.643  1.00 50.00           C  
ATOM   3899  CG  LEU P 177     271.981 269.615 371.634  1.00 50.00           C  
ATOM   3900  CD1 LEU P 177     272.801 268.892 370.572  1.00 50.00           C  
ATOM   3901  CD2 LEU P 177     271.030 268.641 372.320  1.00 50.00           C  
ATOM   3902  C   LEU P 177     271.120 271.792 373.713  1.00 50.00           C  
ATOM   3903  O   LEU P 177     270.131 271.978 373.008  1.00 50.00           O  
ATOM   3904  N   LEU P 178     271.045 271.625 375.031  1.00 50.00           N  
ATOM   3905  CA  LEU P 178     269.763 271.674 375.730  1.00 50.00           C  
ATOM   3906  CB  LEU P 178     269.874 271.023 377.113  1.00 50.00           C  
ATOM   3907  CG  LEU P 178     269.947 269.494 377.082  1.00 50.00           C  
ATOM   3908  CD1 LEU P 178     270.413 268.939 378.421  1.00 50.00           C  
ATOM   3909  CD2 LEU P 178     268.605 268.890 376.686  1.00 50.00           C  
ATOM   3910  C   LEU P 178     269.190 273.087 375.845  1.00 50.00           C  
ATOM   3911  O   LEU P 178     267.967 273.248 375.836  1.00 50.00           O  
ATOM   3912  N   LYS P 179     270.052 274.098 375.949  1.00 50.00           N  
ATOM   3913  CA  LYS P 179     269.571 275.488 376.059  1.00 50.00           C  
ATOM   3914  CB  LYS P 179     270.602 276.383 376.732  1.00 50.00           C  
ATOM   3915  CG  LYS P 179     271.141 275.876 378.057  1.00 50.00           C  
ATOM   3916  CD  LYS P 179     272.033 276.917 378.715  1.00 50.00           C  
ATOM   3917  CE  LYS P 179     273.300 277.260 377.927  1.00 50.00           C  
ATOM   3918  NZ  LYS P 179     273.575 278.726 377.934  1.00 50.00           N  
ATOM   3919  C   LYS P 179     269.224 276.125 374.715  1.00 50.00           C  
ATOM   3920  O   LYS P 179     268.430 277.069 374.681  1.00 50.00           O  
ATOM   3921  N   ASN P 180     269.836 275.648 373.629  1.00 50.00           N  
ATOM   3922  CA  ASN P 180     269.678 276.303 372.328  1.00 50.00           C  
ATOM   3923  CB  ASN P 180     270.677 275.745 371.311  1.00 50.00           C  
ATOM   3924  CG  ASN P 180     270.853 276.647 370.100  1.00 50.00           C  
ATOM   3925  OD1 ASN P 180     269.929 277.353 369.684  1.00 50.00           O  
ATOM   3926  ND2 ASN P 180     272.046 276.619 369.518  1.00 50.00           N  
ATOM   3927  C   ASN P 180     268.248 276.148 371.816  1.00 50.00           C  
ATOM   3928  O   ASN P 180     267.674 275.066 371.882  1.00 50.00           O  
ATOM   3929  N   LYS P 181     267.685 277.244 371.312  1.00 50.00           N  
ATOM   3930  CA  LYS P 181     266.301 277.244 370.841  1.00 50.00           C  
ATOM   3931  CB  LYS P 181     265.790 278.675 370.644  1.00 50.00           C  
ATOM   3932  CG  LYS P 181     266.370 279.395 369.439  1.00 50.00           C  
ATOM   3933  CD  LYS P 181     265.991 280.861 369.389  1.00 50.00           C  
ATOM   3934  CE  LYS P 181     266.284 281.457 368.018  1.00 50.00           C  
ATOM   3935  NZ  LYS P 181     267.709 281.310 367.611  1.00 50.00           N  
ATOM   3936  C   LYS P 181     266.105 276.416 369.565  1.00 50.00           C  
ATOM   3937  O   LYS P 181     264.985 276.004 369.282  1.00 50.00           O  
ATOM   3938  N   ASP P 182     267.177 276.178 368.804  1.00 50.00           N  
ATOM   3939  CA  ASP P 182     267.079 275.298 367.632  1.00 50.00           C  
ATOM   3940  CB  ASP P 182     268.156 275.633 366.600  1.00 50.00           C  
ATOM   3941  CG  ASP P 182     268.073 277.065 366.101  1.00 50.00           C  
ATOM   3942  OD1 ASP P 182     267.481 277.919 366.793  1.00 50.00           O  
ATOM   3943  OD2 ASP P 182     268.609 277.339 365.007  1.00 50.00           O  
ATOM   3944  C   ASP P 182     267.175 273.817 367.987  1.00 50.00           C  
ATOM   3945  O   ASP P 182     266.723 272.979 367.211  1.00 50.00           O  
ATOM   3946  N   THR P 183     267.780 273.491 369.127  1.00 50.00           N  
ATOM   3947  CA  THR P 183     268.017 272.096 369.495  1.00 50.00           C  
ATOM   3948  CB  THR P 183     269.528 271.824 369.576  1.00 50.00           C  
ATOM   3949  OG1 THR P 183     270.118 272.680 370.560  1.00 50.00           O  
ATOM   3950  CG2 THR P 183     270.186 272.075 368.226  1.00 50.00           C  
ATOM   3951  C   THR P 183     267.358 271.641 370.799  1.00 50.00           C  
ATOM   3952  O   THR P 183     267.484 270.472 371.158  1.00 50.00           O  
ATOM   3953  N   ALA P 184     266.657 272.538 371.497  1.00 50.00           N  
ATOM   3954  CA  ALA P 184     265.954 272.178 372.732  1.00 50.00           C  
ATOM   3955  CB  ALA P 184     265.252 273.384 373.332  1.00 50.00           C  
ATOM   3956  C   ALA P 184     264.942 271.069 372.427  1.00 50.00           C  
ATOM   3957  O   ALA P 184     263.962 271.309 371.724  1.00 50.00           O  
ATOM   3958  N   PRO P 185     265.192 269.848 372.927  1.00 50.00           N  
ATOM   3959  CA  PRO P 185     264.413 268.696 372.483  1.00 50.00           C  
ATOM   3960  CB  PRO P 185     265.359 267.530 372.756  1.00 50.00           C  
ATOM   3961  CG  PRO P 185     266.119 267.960 373.964  1.00 50.00           C  
ATOM   3962  CD  PRO P 185     266.255 269.454 373.872  1.00 50.00           C  
ATOM   3963  C   PRO P 185     263.090 268.492 373.226  1.00 50.00           C  
ATOM   3964  O   PRO P 185     262.999 268.730 374.435  1.00 50.00           O  
ATOM   3965  N   HIS P 186     262.080 268.054 372.485  1.00 50.00           N  
ATOM   3966  CA  HIS P 186     260.831 267.569 373.072  1.00 50.00           C  
ATOM   3967  CB  HIS P 186     259.659 267.793 372.117  1.00 50.00           C  
ATOM   3968  CG  HIS P 186     259.539 269.200 371.623  1.00 50.00           C  
ATOM   3969  ND1 HIS P 186     260.054 269.610 370.415  1.00 50.00           N  
ATOM   3970  CE1 HIS P 186     259.808 270.896 370.244  1.00 50.00           C  
ATOM   3971  NE2 HIS P 186     259.149 271.336 371.301  1.00 50.00           N  
ATOM   3972  CD2 HIS P 186     258.970 270.296 372.179  1.00 50.00           C  
ATOM   3973  C   HIS P 186     260.916 266.082 373.429  1.00 50.00           C  
ATOM   3974  O   HIS P 186     260.162 265.616 374.281  1.00 50.00           O  
ATOM   3975  N   ILE P 187     261.813 265.346 372.768  1.00 50.00           N  
ATOM   3976  CA  ILE P 187     261.986 263.911 372.995  1.00 50.00           C  
ATOM   3977  CB  ILE P 187     261.503 263.090 371.780  1.00 50.00           C  
ATOM   3978  CG1 ILE P 187     260.022 263.383 371.500  1.00 50.00           C  
ATOM   3979  CD1 ILE P 187     259.510 262.809 370.198  1.00 50.00           C  
ATOM   3980  CG2 ILE P 187     261.726 261.596 372.010  1.00 50.00           C  
ATOM   3981  C   ILE P 187     263.466 263.639 373.248  1.00 50.00           C  
ATOM   3982  O   ILE P 187     264.320 264.030 372.442  1.00 50.00           O  
ATOM   3983  N   VAL P 188     263.753 262.967 374.362  1.00 50.00           N  
ATOM   3984  CA  VAL P 188     265.125 262.676 374.761  1.00 50.00           C  
ATOM   3985  CB  VAL P 188     265.472 263.362 376.097  1.00 50.00           C  
ATOM   3986  CG1 VAL P 188     266.859 262.946 376.583  1.00 50.00           C  
ATOM   3987  CG2 VAL P 188     265.391 264.875 375.939  1.00 50.00           C  
ATOM   3988  C   VAL P 188     265.326 261.169 374.873  1.00 50.00           C  
ATOM   3989  O   VAL P 188     264.637 260.502 375.649  1.00 50.00           O  
ATOM   3990  N   VAL P 189     266.268 260.651 374.085  1.00 50.00           N  
ATOM   3991  CA  VAL P 189     266.708 259.259 374.205  1.00 50.00           C  
ATOM   3992  CB  VAL P 189     266.788 258.563 372.832  1.00 50.00           C  
ATOM   3993  CG1 VAL P 189     266.962 257.059 373.002  1.00 50.00           C  
ATOM   3994  CG2 VAL P 189     265.535 258.860 372.017  1.00 50.00           C  
ATOM   3995  C   VAL P 189     268.079 259.270 374.873  1.00 50.00           C  
ATOM   3996  O   VAL P 189     268.913 260.129 374.572  1.00 50.00           O  
ATOM   3997  N   ALA P 190     268.297 258.348 375.808  1.00 50.00           N  
ATOM   3998  CA  ALA P 190     269.566 258.342 376.528  1.00 50.00           C  
ATOM   3999  CB  ALA P 190     269.591 259.465 377.559  1.00 50.00           C  
ATOM   4000  C   ALA P 190     269.854 257.021 377.205  1.00 50.00           C  
ATOM   4001  O   ALA P 190     268.970 256.172 377.344  1.00 50.00           O  
ATOM   4002  N   THR P 191     271.117 256.874 377.599  1.00 50.00           N  
ATOM   4003  CA  THR P 191     271.561 255.814 378.505  1.00 50.00           C  
ATOM   4004  CB  THR P 191     273.015 255.402 378.213  1.00 50.00           C  
ATOM   4005  OG1 THR P 191     273.850 256.562 378.244  1.00 50.00           O  
ATOM   4006  CG2 THR P 191     273.139 254.747 376.834  1.00 50.00           C  
ATOM   4007  C   THR P 191     271.453 256.339 379.944  1.00 50.00           C  
ATOM   4008  O   THR P 191     271.582 257.552 380.175  1.00 50.00           O  
ATOM   4009  N   PRO P 192     271.213 255.444 380.920  1.00 50.00           N  
ATOM   4010  CA  PRO P 192     270.915 255.913 382.276  1.00 50.00           C  
ATOM   4011  CB  PRO P 192     270.680 254.612 383.054  1.00 50.00           C  
ATOM   4012  CG  PRO P 192     271.359 253.550 382.266  1.00 50.00           C  
ATOM   4013  CD  PRO P 192     271.200 253.972 380.841  1.00 50.00           C  
ATOM   4014  C   PRO P 192     272.007 256.756 382.942  1.00 50.00           C  
ATOM   4015  O   PRO P 192     271.684 257.677 383.693  1.00 50.00           O  
ATOM   4016  N   GLY P 193     273.274 256.466 382.649  1.00 50.00           N  
ATOM   4017  CA  GLY P 193     274.391 257.154 383.292  1.00 50.00           C  
ATOM   4018  C   GLY P 193     274.431 258.641 382.999  1.00 50.00           C  
ATOM   4019  O   GLY P 193     274.450 259.470 383.919  1.00 50.00           O  
ATOM   4020  N   ARG P 194     274.430 258.980 381.714  1.00 50.00           N  
ATOM   4021  CA  ARG P 194     274.546 260.375 381.308  1.00 50.00           C  
ATOM   4022  CB  ARG P 194     274.919 260.501 379.827  1.00 50.00           C  
ATOM   4023  CG  ARG P 194     274.980 261.931 379.296  1.00 50.00           C  
ATOM   4024  CD  ARG P 194     275.907 262.817 380.113  1.00 50.00           C  
ATOM   4025  NE  ARG P 194     277.302 262.452 379.880  1.00 50.00           N  
ATOM   4026  CZ  ARG P 194     278.088 262.990 378.952  1.00 50.00           C  
ATOM   4027  NH1 ARG P 194     277.643 263.932 378.138  1.00 50.00           N  
ATOM   4028  NH2 ARG P 194     279.336 262.577 378.845  1.00 50.00           N  
ATOM   4029  C   ARG P 194     273.283 261.178 381.599  1.00 50.00           C  
ATOM   4030  O   ARG P 194     273.371 262.335 382.018  1.00 50.00           O  
ATOM   4031  N   LEU P 195     272.114 260.580 381.380  1.00 50.00           N  
ATOM   4032  CA  LEU P 195     270.865 261.296 381.630  1.00 50.00           C  
ATOM   4033  CB  LEU P 195     269.659 260.508 381.126  1.00 50.00           C  
ATOM   4034  CG  LEU P 195     268.317 261.248 381.220  1.00 50.00           C  
ATOM   4035  CD1 LEU P 195     268.367 262.649 380.626  1.00 50.00           C  
ATOM   4036  CD2 LEU P 195     267.242 260.430 380.534  1.00 50.00           C  
ATOM   4037  C   LEU P 195     270.707 261.637 383.111  1.00 50.00           C  
ATOM   4038  O   LEU P 195     270.207 262.712 383.450  1.00 50.00           O  
ATOM   4039  N   LYS P 196     271.159 260.736 383.981  1.00 50.00           N  
ATOM   4040  CA  LYS P 196     271.215 261.047 385.409  1.00 50.00           C  
ATOM   4041  CB  LYS P 196     271.626 259.813 386.202  1.00 50.00           C  
ATOM   4042  CG  LYS P 196     271.645 260.019 387.692  1.00 50.00           C  
ATOM   4043  CD  LYS P 196     272.614 259.082 388.384  1.00 50.00           C  
ATOM   4044  CE  LYS P 196     273.372 259.811 389.477  1.00 50.00           C  
ATOM   4045  NZ  LYS P 196     274.216 260.985 389.129  1.00 50.00           N  
ATOM   4046  C   LYS P 196     272.191 262.191 385.696  1.00 50.00           C  
ATOM   4047  O   LYS P 196     271.894 263.068 386.515  1.00 50.00           O  
ATOM   4048  N   ALA P 197     273.344 262.176 385.023  1.00 50.00           N  
ATOM   4049  CA  ALA P 197     274.310 263.278 385.150  1.00 50.00           C  
ATOM   4050  CB  ALA P 197     275.638 262.915 384.502  1.00 50.00           C  
ATOM   4051  C   ALA P 197     273.785 264.605 384.587  1.00 50.00           C  
ATOM   4052  O   ALA P 197     274.331 265.657 384.903  1.00 50.00           O  
ATOM   4053  N   LEU P 198     272.748 264.552 383.750  1.00 50.00           N  
ATOM   4054  CA  LEU P 198     272.078 265.756 383.268  1.00 50.00           C  
ATOM   4055  CB  LEU P 198     271.512 265.531 381.866  1.00 50.00           C  
ATOM   4056  CG  LEU P 198     272.533 265.343 380.740  1.00 50.00           C  
ATOM   4057  CD1 LEU P 198     271.826 264.960 379.447  1.00 50.00           C  
ATOM   4058  CD2 LEU P 198     273.371 266.599 380.543  1.00 50.00           C  
ATOM   4059  C   LEU P 198     270.969 266.235 384.202  1.00 50.00           C  
ATOM   4060  O   LEU P 198     270.751 267.443 384.320  1.00 50.00           O  
ATOM   4061  N   VAL P 199     270.274 265.304 384.849  1.00 50.00           N  
ATOM   4062  CA  VAL P 199     269.203 265.662 385.777  1.00 50.00           C  
ATOM   4063  CB  VAL P 199     268.316 264.442 386.106  1.00 50.00           C  
ATOM   4064  CG1 VAL P 199     267.284 264.784 387.179  1.00 50.00           C  
ATOM   4065  CG2 VAL P 199     267.610 263.952 384.849  1.00 50.00           C  
ATOM   4066  C   VAL P 199     269.789 266.259 387.058  1.00 50.00           C  
ATOM   4067  O   VAL P 199     269.289 267.273 387.564  1.00 50.00           O  
ATOM   4068  N   ARG P 200     270.864 265.656 387.553  1.00 50.00           N  
ATOM   4069  CA  ARG P 200     271.414 266.029 388.854  1.00 50.00           C  
ATOM   4070  CB  ARG P 200     272.248 264.885 389.439  1.00 50.00           C  
ATOM   4071  CG  ARG P 200     272.368 264.983 390.951  1.00 50.00           C  
ATOM   4072  CD  ARG P 200     273.017 263.755 391.556  1.00 50.00           C  
ATOM   4073  NE  ARG P 200     274.403 263.983 391.864  1.00 50.00           N  
ATOM   4074  CZ  ARG P 200     275.206 263.089 392.408  1.00 50.00           C  
ATOM   4075  NH1 ARG P 200     274.767 261.857 392.733  1.00 50.00           N  
ATOM   4076  NH2 ARG P 200     276.461 263.446 392.670  1.00 50.00           N  
ATOM   4077  C   ARG P 200     272.237 267.318 388.816  1.00 50.00           C  
ATOM   4078  O   ARG P 200     272.361 268.001 389.833  1.00 50.00           O  
ATOM   4079  N   GLU P 201     272.796 267.645 387.649  1.00 50.00           N  
ATOM   4080  CA  GLU P 201     273.435 268.946 387.425  1.00 50.00           C  
ATOM   4081  CB  GLU P 201     274.702 268.779 386.571  1.00 50.00           C  
ATOM   4082  CG  GLU P 201     275.845 268.038 387.255  1.00 50.00           C  
ATOM   4083  CD  GLU P 201     276.332 268.719 388.522  1.00 50.00           C  
ATOM   4084  OE1 GLU P 201     275.726 268.491 389.592  1.00 50.00           O  
ATOM   4085  OE2 GLU P 201     277.322 269.476 388.449  1.00 50.00           O  
ATOM   4086  C   GLU P 201     272.477 269.955 386.771  1.00 50.00           C  
ATOM   4087  O   GLU P 201     272.912 271.017 386.312  1.00 50.00           O  
ATOM   4088  N   LYS P 202     271.187 269.607 386.705  1.00 50.00           N  
ATOM   4089  CA  LYS P 202     270.125 270.502 386.232  1.00 50.00           C  
ATOM   4090  CB  LYS P 202     269.803 271.540 387.314  1.00 50.00           C  
ATOM   4091  CG  LYS P 202     269.822 270.940 388.709  1.00 50.00           C  
ATOM   4092  CD  LYS P 202     269.117 271.830 389.718  1.00 50.00           C  
ATOM   4093  CE  LYS P 202     269.249 271.278 391.128  1.00 50.00           C  
ATOM   4094  NZ  LYS P 202     268.577 269.958 391.297  1.00 50.00           N  
ATOM   4095  C   LYS P 202     270.429 271.154 384.885  1.00 50.00           C  
ATOM   4096  O   LYS P 202     270.089 272.311 384.649  1.00 50.00           O  
ATOM   4097  N   TYR P 203     271.067 270.383 384.007  1.00 50.00           N  
ATOM   4098  CA  TYR P 203     271.186 270.759 382.607  1.00 50.00           C  
ATOM   4099  CB  TYR P 203     272.372 270.039 381.959  1.00 50.00           C  
ATOM   4100  CG  TYR P 203     273.712 270.407 382.557  1.00 50.00           C  
ATOM   4101  CD1 TYR P 203     273.990 271.715 382.969  1.00 50.00           C  
ATOM   4102  CE1 TYR P 203     275.223 272.052 383.504  1.00 50.00           C  
ATOM   4103  CZ  TYR P 203     276.199 271.082 383.640  1.00 50.00           C  
ATOM   4104  OH  TYR P 203     277.420 271.411 384.174  1.00 50.00           O  
ATOM   4105  CE2 TYR P 203     275.951 269.781 383.240  1.00 50.00           C  
ATOM   4106  CD2 TYR P 203     274.716 269.450 382.702  1.00 50.00           C  
ATOM   4107  C   TYR P 203     269.906 270.465 381.837  1.00 50.00           C  
ATOM   4108  O   TYR P 203     269.680 271.050 380.777  1.00 50.00           O  
ATOM   4109  N   ILE P 204     269.071 269.572 382.370  1.00 50.00           N  
ATOM   4110  CA  ILE P 204     267.798 269.216 381.748  1.00 50.00           C  
ATOM   4111  CB  ILE P 204     267.850 267.791 381.147  1.00 50.00           C  
ATOM   4112  CG1 ILE P 204     266.665 267.556 380.205  1.00 50.00           C  
ATOM   4113  CD1 ILE P 204     266.824 266.324 379.341  1.00 50.00           C  
ATOM   4114  CG2 ILE P 204     267.899 266.719 382.237  1.00 50.00           C  
ATOM   4115  C   ILE P 204     266.686 269.338 382.785  1.00 50.00           C  
ATOM   4116  O   ILE P 204     266.920 269.145 383.979  1.00 50.00           O  
ATOM   4117  N   ASP P 205     265.488 269.670 382.319  1.00 50.00           N  
ATOM   4118  CA  ASP P 205     264.315 269.779 383.176  1.00 50.00           C  
ATOM   4119  CB  ASP P 205     263.681 271.166 383.034  1.00 50.00           C  
ATOM   4120  CG  ASP P 205     262.373 271.302 383.807  1.00 50.00           C  
ATOM   4121  OD1 ASP P 205     262.249 270.704 384.899  1.00 50.00           O  
ATOM   4122  OD2 ASP P 205     261.462 271.998 383.318  1.00 50.00           O  
ATOM   4123  C   ASP P 205     263.322 268.698 382.772  1.00 50.00           C  
ATOM   4124  O   ASP P 205     262.861 268.681 381.632  1.00 50.00           O  
ATOM   4125  N   LEU P 206     262.999 267.805 383.708  1.00 50.00           N  
ATOM   4126  CA  LEU P 206     262.042 266.726 383.471  1.00 50.00           C  
ATOM   4127  CB  LEU P 206     262.722 265.375 383.718  1.00 50.00           C  
ATOM   4128  CG  LEU P 206     263.867 265.060 382.752  1.00 50.00           C  
ATOM   4129  CD1 LEU P 206     264.551 263.760 383.146  1.00 50.00           C  
ATOM   4130  CD2 LEU P 206     263.382 264.981 381.307  1.00 50.00           C  
ATOM   4131  C   LEU P 206     260.775 266.857 384.312  1.00 50.00           C  
ATOM   4132  O   LEU P 206     260.109 265.866 384.583  1.00 50.00           O  
ATOM   4133  N   SER P 207     260.425 268.088 384.686  1.00 50.00           N  
ATOM   4134  CA  SER P 207     259.199 268.352 385.445  1.00 50.00           C  
ATOM   4135  CB  SER P 207     259.303 269.719 386.134  1.00 50.00           C  
ATOM   4136  OG  SER P 207     259.452 270.756 385.178  1.00 50.00           O  
ATOM   4137  C   SER P 207     257.918 268.313 384.597  1.00 50.00           C  
ATOM   4138  O   SER P 207     256.831 268.531 385.129  1.00 50.00           O  
ATOM   4139  N   HIS P 208     258.039 268.060 383.291  1.00 50.00           N  
ATOM   4140  CA  HIS P 208     256.889 268.059 382.389  1.00 50.00           C  
ATOM   4141  CB  HIS P 208     256.969 269.258 381.436  1.00 50.00           C  
ATOM   4142  CG  HIS P 208     257.279 270.563 382.105  1.00 50.00           C  
ATOM   4143  ND1 HIS P 208     258.497 271.192 381.971  1.00 50.00           N  
ATOM   4144  CE1 HIS P 208     258.483 272.323 382.653  1.00 50.00           C  
ATOM   4145  NE2 HIS P 208     257.300 272.452 383.224  1.00 50.00           N  
ATOM   4146  CD2 HIS P 208     256.524 271.369 382.888  1.00 50.00           C  
ATOM   4147  C   HIS P 208     256.781 266.781 381.556  1.00 50.00           C  
ATOM   4148  O   HIS P 208     256.012 266.745 380.590  1.00 50.00           O  
ATOM   4149  N   VAL P 209     257.517 265.735 381.923  1.00 50.00           N  
ATOM   4150  CA  VAL P 209     257.507 264.500 381.145  1.00 50.00           C  
ATOM   4151  CB  VAL P 209     258.605 263.526 381.609  1.00 50.00           C  
ATOM   4152  CG1 VAL P 209     258.475 262.169 380.923  1.00 50.00           C  
ATOM   4153  CG2 VAL P 209     259.972 264.124 381.333  1.00 50.00           C  
ATOM   4154  C   VAL P 209     256.139 263.838 381.255  1.00 50.00           C  
ATOM   4155  O   VAL P 209     255.621 263.649 382.352  1.00 50.00           O  
ATOM   4156  N   LYS P 210     255.552 263.522 380.106  1.00 50.00           N  
ATOM   4157  CA  LYS P 210     254.272 262.820 380.043  1.00 50.00           C  
ATOM   4158  CB  LYS P 210     253.318 263.562 379.108  1.00 50.00           C  
ATOM   4159  CG  LYS P 210     253.319 265.064 379.334  1.00 50.00           C  
ATOM   4160  CD  LYS P 210     252.135 265.751 378.678  1.00 50.00           C  
ATOM   4161  CE  LYS P 210     252.243 267.263 378.811  1.00 50.00           C  
ATOM   4162  NZ  LYS P 210     252.213 267.723 380.229  1.00 50.00           N  
ATOM   4163  C   LYS P 210     254.418 261.368 379.595  1.00 50.00           C  
ATOM   4164  O   LYS P 210     253.510 260.574 379.830  1.00 50.00           O  
ATOM   4165  N   ASN P 211     255.536 261.025 378.953  1.00 50.00           N  
ATOM   4166  CA  ASN P 211     255.788 259.670 378.474  1.00 50.00           C  
ATOM   4167  CB  ASN P 211     255.683 259.622 376.949  1.00 50.00           C  
ATOM   4168  CG  ASN P 211     254.301 259.997 376.443  1.00 50.00           C  
ATOM   4169  OD1 ASN P 211     254.164 260.722 375.457  1.00 50.00           O  
ATOM   4170  ND2 ASN P 211     253.268 259.504 377.114  1.00 50.00           N  
ATOM   4171  C   ASN P 211     257.179 259.242 378.914  1.00 50.00           C  
ATOM   4172  O   ASN P 211     258.167 259.911 378.594  1.00 50.00           O  
ATOM   4173  N   PHE P 212     257.247 258.138 379.654  1.00 50.00           N  
ATOM   4174  CA  PHE P 212     258.502 257.576 380.135  1.00 50.00           C  
ATOM   4175  CB  PHE P 212     258.539 257.586 381.665  1.00 50.00           C  
ATOM   4176  CG  PHE P 212     259.918 257.444 382.235  1.00 50.00           C  
ATOM   4177  CD1 PHE P 212     260.500 256.187 382.388  1.00 50.00           C  
ATOM   4178  CE1 PHE P 212     261.778 256.059 382.912  1.00 50.00           C  
ATOM   4179  CZ  PHE P 212     262.485 257.189 383.297  1.00 50.00           C  
ATOM   4180  CE2 PHE P 212     261.916 258.446 383.141  1.00 50.00           C  
ATOM   4181  CD2 PHE P 212     260.641 258.570 382.621  1.00 50.00           C  
ATOM   4182  C   PHE P 212     258.618 256.152 379.605  1.00 50.00           C  
ATOM   4183  O   PHE P 212     257.796 255.294 379.926  1.00 50.00           O  
ATOM   4184  N   VAL P 213     259.640 255.911 378.792  1.00 50.00           N  
ATOM   4185  CA  VAL P 213     259.838 254.635 378.126  1.00 50.00           C  
ATOM   4186  CB  VAL P 213     259.834 254.793 376.593  1.00 50.00           C  
ATOM   4187  CG1 VAL P 213     259.975 253.436 375.911  1.00 50.00           C  
ATOM   4188  CG2 VAL P 213     258.561 255.495 376.129  1.00 50.00           C  
ATOM   4189  C   VAL P 213     261.165 254.035 378.575  1.00 50.00           C  
ATOM   4190  O   VAL P 213     262.179 254.734 378.636  1.00 50.00           O  
ATOM   4191  N   ILE P 214     261.137 252.744 378.906  1.00 50.00           N  
ATOM   4192  CA  ILE P 214     262.346 251.984 379.205  1.00 50.00           C  
ATOM   4193  CB  ILE P 214     262.376 251.499 380.670  1.00 50.00           C  
ATOM   4194  CG1 ILE P 214     262.228 252.690 381.631  1.00 50.00           C  
ATOM   4195  CD1 ILE P 214     262.297 252.322 383.094  1.00 50.00           C  
ATOM   4196  CG2 ILE P 214     263.670 250.741 380.955  1.00 50.00           C  
ATOM   4197  C   ILE P 214     262.392 250.798 378.249  1.00 50.00           C  
ATOM   4198  O   ILE P 214     261.596 249.866 378.366  1.00 50.00           O  
ATOM   4199  N   ASP P 215     263.318 250.846 377.298  1.00 50.00           N  
ATOM   4200  CA  ASP P 215     263.564 249.740 376.389  1.00 50.00           C  
ATOM   4201  CB  ASP P 215     264.003 250.255 375.018  1.00 50.00           C  
ATOM   4202  CG  ASP P 215     263.939 249.180 373.939  1.00 50.00           C  
ATOM   4203  OD1 ASP P 215     263.269 248.142 374.148  1.00 50.00           O  
ATOM   4204  OD2 ASP P 215     264.561 249.376 372.873  1.00 50.00           O  
ATOM   4205  C   ASP P 215     264.622 248.809 376.975  1.00 50.00           C  
ATOM   4206  O   ASP P 215     265.534 249.253 377.678  1.00 50.00           O  
ATOM   4207  N   GLU P 216     264.479 247.516 376.681  1.00 50.00           N  
ATOM   4208  CA  GLU P 216     265.293 246.462 377.297  1.00 50.00           C  
ATOM   4209  CB  GLU P 216     266.753 246.539 376.825  1.00 50.00           C  
ATOM   4210  CG  GLU P 216     266.929 246.642 375.315  1.00 50.00           C  
ATOM   4211  CD  GLU P 216     266.555 245.374 374.555  1.00 50.00           C  
ATOM   4212  OE1 GLU P 216     266.335 244.314 375.182  1.00 50.00           O  
ATOM   4213  OE2 GLU P 216     266.483 245.441 373.311  1.00 50.00           O  
ATOM   4214  C   GLU P 216     265.198 246.573 378.820  1.00 50.00           C  
ATOM   4215  O   GLU P 216     266.211 246.559 379.533  1.00 50.00           O  
ATOM   4216  N   CYS P 217     263.965 246.698 379.307  1.00 50.00           N  
ATOM   4217  CA  CYS P 217     263.728 247.033 380.714  1.00 50.00           C  
ATOM   4218  CB  CYS P 217     262.242 247.295 380.964  1.00 50.00           C  
ATOM   4219  SG  CYS P 217     261.186 245.898 380.528  1.00 50.00           S  
ATOM   4220  C   CYS P 217     264.240 245.964 381.678  1.00 50.00           C  
ATOM   4221  O   CYS P 217     264.629 246.287 382.798  1.00 50.00           O  
ATOM   4222  N   ASP P 218     264.242 244.706 381.248  1.00 50.00           N  
ATOM   4223  CA  ASP P 218     264.743 243.620 382.092  1.00 50.00           C  
ATOM   4224  CB  ASP P 218     264.462 242.254 381.463  1.00 50.00           C  
ATOM   4225  CG  ASP P 218     265.227 242.035 380.178  1.00 50.00           C  
ATOM   4226  OD1 ASP P 218     265.321 242.996 379.385  1.00 50.00           O  
ATOM   4227  OD2 ASP P 218     265.722 240.914 379.965  1.00 50.00           O  
ATOM   4228  C   ASP P 218     266.229 243.770 382.415  1.00 50.00           C  
ATOM   4229  O   ASP P 218     266.646 243.496 383.541  1.00 50.00           O  
ATOM   4230  N   LYS P 219     267.014 244.228 381.442  1.00 50.00           N  
ATOM   4231  CA  LYS P 219     268.437 244.469 381.658  1.00 50.00           C  
ATOM   4232  CB  LYS P 219     269.188 244.533 380.330  1.00 50.00           C  
ATOM   4233  CG  LYS P 219     270.706 244.613 380.465  1.00 50.00           C  
ATOM   4234  CD  LYS P 219     271.337 243.367 381.076  1.00 50.00           C  
ATOM   4235  CE  LYS P 219     271.225 242.156 380.164  1.00 50.00           C  
ATOM   4236  NZ  LYS P 219     271.702 240.925 380.850  1.00 50.00           N  
ATOM   4237  C   LYS P 219     268.655 245.769 382.427  1.00 50.00           C  
ATOM   4238  O   LYS P 219     269.551 245.846 383.279  1.00 50.00           O  
ATOM   4239  N   VAL P 220     267.851 246.784 382.117  1.00 50.00           N  
ATOM   4240  CA  VAL P 220     267.989 248.089 382.763  1.00 50.00           C  
ATOM   4241  CB  VAL P 220     267.097 249.143 382.069  1.00 50.00           C  
ATOM   4242  CG1 VAL P 220     267.085 250.451 382.840  1.00 50.00           C  
ATOM   4243  CG2 VAL P 220     267.583 249.391 380.643  1.00 50.00           C  
ATOM   4244  C   VAL P 220     267.695 248.000 384.270  1.00 50.00           C  
ATOM   4245  O   VAL P 220     268.359 248.650 385.072  1.00 50.00           O  
ATOM   4246  N   LEU P 221     266.724 247.173 384.642  1.00 50.00           N  
ATOM   4247  CA  LEU P 221     266.291 247.072 386.036  1.00 50.00           C  
ATOM   4248  CB  LEU P 221     264.768 246.913 386.101  1.00 50.00           C  
ATOM   4249  CG  LEU P 221     263.944 248.057 385.499  1.00 50.00           C  
ATOM   4250  CD1 LEU P 221     262.470 247.683 385.462  1.00 50.00           C  
ATOM   4251  CD2 LEU P 221     264.146 249.360 386.263  1.00 50.00           C  
ATOM   4252  C   LEU P 221     266.965 245.965 386.847  1.00 50.00           C  
ATOM   4253  O   LEU P 221     266.865 245.983 388.070  1.00 50.00           O  
ATOM   4254  N   GLU P 222     267.624 244.997 386.203  1.00 50.00           N  
ATOM   4255  CA  GLU P 222     268.375 243.992 386.975  1.00 50.00           C  
ATOM   4256  CB  GLU P 222     268.412 242.632 386.271  1.00 50.00           C  
ATOM   4257  CG  GLU P 222     269.638 242.353 385.417  1.00 50.00           C  
ATOM   4258  CD  GLU P 222     269.489 241.081 384.604  1.00 50.00           C  
ATOM   4259  OE1 GLU P 222     269.306 240.005 385.212  1.00 50.00           O  
ATOM   4260  OE2 GLU P 222     269.556 241.155 383.361  1.00 50.00           O  
ATOM   4261  C   GLU P 222     269.784 244.466 387.318  1.00 50.00           C  
ATOM   4262  O   GLU P 222     270.292 244.129 388.384  1.00 50.00           O  
ATOM   4263  N   GLU P 223     270.427 245.195 386.406  1.00 50.00           N  
ATOM   4264  CA  GLU P 223     271.694 245.851 386.728  1.00 50.00           C  
ATOM   4265  CB  GLU P 223     272.377 246.357 385.461  1.00 50.00           C  
ATOM   4266  CG  GLU P 223     273.733 247.024 385.683  1.00 50.00           C  
ATOM   4267  CD  GLU P 223     274.924 246.065 385.685  1.00 50.00           C  
ATOM   4268  OE1 GLU P 223     274.824 244.947 385.133  1.00 50.00           O  
ATOM   4269  OE2 GLU P 223     275.975 246.443 386.243  1.00 50.00           O  
ATOM   4270  C   GLU P 223     271.405 247.019 387.658  1.00 50.00           C  
ATOM   4271  O   GLU P 223     270.635 247.905 387.300  1.00 50.00           O  
ATOM   4272  N   LEU P 224     272.053 247.029 388.817  1.00 50.00           N  
ATOM   4273  CA  LEU P 224     271.654 247.908 389.914  1.00 50.00           C  
ATOM   4274  CB  LEU P 224     272.115 247.329 391.251  1.00 50.00           C  
ATOM   4275  CG  LEU P 224     271.781 248.157 392.495  1.00 50.00           C  
ATOM   4276  CD1 LEU P 224     270.274 248.277 392.691  1.00 50.00           C  
ATOM   4277  CD2 LEU P 224     272.448 247.549 393.711  1.00 50.00           C  
ATOM   4278  C   LEU P 224     272.148 249.345 389.767  1.00 50.00           C  
ATOM   4279  O   LEU P 224     271.482 250.253 390.239  1.00 50.00           O  
ATOM   4280  N   ASP P 225     273.284 249.549 389.105  1.00 50.00           N  
ATOM   4281  CA  ASP P 225     273.732 250.909 388.826  1.00 50.00           C  
ATOM   4282  CB  ASP P 225     275.185 250.929 388.346  1.00 50.00           C  
ATOM   4283  CG  ASP P 225     276.180 250.792 389.490  1.00 50.00           C  
ATOM   4284  OD1 ASP P 225     275.787 250.992 390.650  1.00 50.00           O  
ATOM   4285  OD2 ASP P 225     277.365 250.499 389.217  1.00 50.00           O  
ATOM   4286  C   ASP P 225     272.810 251.598 387.831  1.00 50.00           C  
ATOM   4287  O   ASP P 225     272.530 252.789 387.975  1.00 50.00           O  
ATOM   4288  N   MET P 226     272.319 250.850 386.849  1.00 50.00           N  
ATOM   4289  CA  MET P 226     271.334 251.392 385.918  1.00 50.00           C  
ATOM   4290  CB  MET P 226     271.196 250.497 384.685  1.00 50.00           C  
ATOM   4291  CG  MET P 226     272.463 250.420 383.850  1.00 50.00           C  
ATOM   4292  SD  MET P 226     272.177 249.821 382.172  1.00 50.00           S  
ATOM   4293  CE  MET P 226     271.658 248.135 382.479  1.00 50.00           C  
ATOM   4294  C   MET P 226     269.976 251.611 386.588  1.00 50.00           C  
ATOM   4295  O   MET P 226     269.276 252.564 386.239  1.00 50.00           O  
ATOM   4296  N   ARG P 227     269.604 250.753 387.542  1.00 50.00           N  
ATOM   4297  CA  ARG P 227     268.321 250.927 388.244  1.00 50.00           C  
ATOM   4298  CB  ARG P 227     267.957 249.690 389.082  1.00 50.00           C  
ATOM   4299  CG  ARG P 227     266.589 249.800 389.752  1.00 50.00           C  
ATOM   4300  CD  ARG P 227     266.321 248.688 390.748  1.00 50.00           C  
ATOM   4301  NE  ARG P 227     265.088 248.927 391.503  1.00 50.00           N  
ATOM   4302  CZ  ARG P 227     264.379 248.002 392.155  1.00 50.00           C  
ATOM   4303  NH1 ARG P 227     264.735 246.716 392.157  1.00 50.00           N  
ATOM   4304  NH2 ARG P 227     263.275 248.368 392.803  1.00 50.00           N  
ATOM   4305  C   ARG P 227     268.322 252.190 389.112  1.00 50.00           C  
ATOM   4306  O   ARG P 227     267.342 252.932 389.127  1.00 50.00           O  
ATOM   4307  N   ARG P 228     269.422 252.427 389.821  1.00 50.00           N  
ATOM   4308  CA  ARG P 228     269.545 253.618 390.657  1.00 50.00           C  
ATOM   4309  CB  ARG P 228     270.886 253.609 391.372  1.00 50.00           C  
ATOM   4310  CG  ARG P 228     271.133 252.462 392.342  1.00 50.00           C  
ATOM   4311  CD  ARG P 228     272.556 252.494 392.806  1.00 50.00           C  
ATOM   4312  NE  ARG P 228     272.796 251.527 393.864  1.00 50.00           N  
ATOM   4313  CZ  ARG P 228     273.928 250.842 394.040  1.00 50.00           C  
ATOM   4314  NH1 ARG P 228     274.975 251.070 393.230  1.00 50.00           N  
ATOM   4315  NH2 ARG P 228     274.053 249.978 395.047  1.00 50.00           N  
ATOM   4316  C   ARG P 228     269.416 254.884 389.801  1.00 50.00           C  
ATOM   4317  O   ARG P 228     268.666 255.810 390.147  1.00 50.00           O  
ATOM   4318  N   ASP P 229     270.141 254.921 388.686  1.00 50.00           N  
ATOM   4319  CA  ASP P 229     270.100 256.097 387.811  1.00 50.00           C  
ATOM   4320  CB  ASP P 229     271.139 255.981 386.694  1.00 50.00           C  
ATOM   4321  CG  ASP P 229     272.548 255.800 387.229  1.00 50.00           C  
ATOM   4322  OD1 ASP P 229     272.731 255.851 388.464  1.00 50.00           O  
ATOM   4323  OD2 ASP P 229     273.469 255.573 386.415  1.00 50.00           O  
ATOM   4324  C   ASP P 229     268.698 256.281 387.232  1.00 50.00           C  
ATOM   4325  O   ASP P 229     268.150 257.381 387.272  1.00 50.00           O  
ATOM   4326  N   VAL P 230     268.116 255.197 386.729  1.00 50.00           N  
ATOM   4327  CA  VAL P 230     266.775 255.250 386.149  1.00 50.00           C  
ATOM   4328  CB  VAL P 230     266.388 253.893 385.505  1.00 50.00           C  
ATOM   4329  CG1 VAL P 230     264.879 253.702 385.421  1.00 50.00           C  
ATOM   4330  CG2 VAL P 230     267.015 253.786 384.123  1.00 50.00           C  
ATOM   4331  C   VAL P 230     265.735 255.712 387.173  1.00 50.00           C  
ATOM   4332  O   VAL P 230     264.845 256.485 386.831  1.00 50.00           O  
ATOM   4333  N   GLN P 231     265.859 255.252 388.413  1.00 50.00           N  
ATOM   4334  CA  GLN P 231     264.936 255.656 389.477  1.00 50.00           C  
ATOM   4335  CB  GLN P 231     265.051 254.736 390.699  1.00 50.00           C  
ATOM   4336  CG  GLN P 231     264.386 253.378 390.529  1.00 50.00           C  
ATOM   4337  CD  GLN P 231     264.284 252.574 391.817  1.00 50.00           C  
ATOM   4338  OE1 GLN P 231     264.154 251.351 391.776  1.00 50.00           O  
ATOM   4339  NE2 GLN P 231     264.337 253.248 392.962  1.00 50.00           N  
ATOM   4340  C   GLN P 231     265.165 257.105 389.903  1.00 50.00           C  
ATOM   4341  O   GLN P 231     264.216 257.785 390.309  1.00 50.00           O  
ATOM   4342  N   GLU P 232     266.407 257.573 389.829  1.00 50.00           N  
ATOM   4343  CA  GLU P 232     266.680 258.982 390.064  1.00 50.00           C  
ATOM   4344  CB  GLU P 232     268.179 259.244 390.170  1.00 50.00           C  
ATOM   4345  CG  GLU P 232     268.503 260.735 390.255  1.00 50.00           C  
ATOM   4346  CD  GLU P 232     269.827 261.038 390.838  1.00 50.00           C  
ATOM   4347  OE1 GLU P 232     270.419 260.132 391.408  1.00 50.00           O  
ATOM   4348  OE2 GLU P 232     270.249 262.189 390.725  1.00 50.00           O  
ATOM   4349  C   GLU P 232     266.060 259.855 388.974  1.00 50.00           C  
ATOM   4350  O   GLU P 232     265.489 260.907 389.273  1.00 50.00           O  
ATOM   4351  N   ILE P 233     266.159 259.411 387.723  1.00 50.00           N  
ATOM   4352  CA  ILE P 233     265.522 260.101 386.607  1.00 50.00           C  
ATOM   4353  CB  ILE P 233     266.024 259.552 385.255  1.00 50.00           C  
ATOM   4354  CG1 ILE P 233     267.530 259.835 385.100  1.00 50.00           C  
ATOM   4355  CD1 ILE P 233     268.284 258.722 384.410  1.00 50.00           C  
ATOM   4356  CG2 ILE P 233     265.257 260.171 384.094  1.00 50.00           C  
ATOM   4357  C   ILE P 233     263.996 259.999 386.720  1.00 50.00           C  
ATOM   4358  O   ILE P 233     263.287 260.975 386.468  1.00 50.00           O  
ATOM   4359  N   PHE P 234     263.503 258.837 387.145  1.00 50.00           N  
ATOM   4360  CA  PHE P 234     262.066 258.593 387.260  1.00 50.00           C  
ATOM   4361  CB  PHE P 234     261.807 257.107 387.538  1.00 50.00           C  
ATOM   4362  CG  PHE P 234     260.375 256.690 387.376  1.00 50.00           C  
ATOM   4363  CD1 PHE P 234     259.478 256.790 388.439  1.00 50.00           C  
ATOM   4364  CE1 PHE P 234     258.158 256.396 388.290  1.00 50.00           C  
ATOM   4365  CZ  PHE P 234     257.730 255.877 387.078  1.00 50.00           C  
ATOM   4366  CE2 PHE P 234     258.620 255.761 386.021  1.00 50.00           C  
ATOM   4367  CD2 PHE P 234     259.933 256.160 386.173  1.00 50.00           C  
ATOM   4368  C   PHE P 234     261.413 259.463 388.338  1.00 50.00           C  
ATOM   4369  O   PHE P 234     260.216 259.715 388.277  1.00 50.00           O  
ATOM   4370  N   ARG P 235     262.195 259.916 389.317  1.00 50.00           N  
ATOM   4371  CA  ARG P 235     261.669 260.755 390.395  1.00 50.00           C  
ATOM   4372  CB  ARG P 235     262.365 260.408 391.709  1.00 50.00           C  
ATOM   4373  CG  ARG P 235     261.897 259.085 392.308  1.00 50.00           C  
ATOM   4374  CD  ARG P 235     262.599 258.702 393.607  1.00 50.00           C  
ATOM   4375  NE  ARG P 235     264.066 258.725 393.521  1.00 50.00           N  
ATOM   4376  CZ  ARG P 235     264.862 259.715 393.940  1.00 50.00           C  
ATOM   4377  NH1 ARG P 235     264.371 260.824 394.486  1.00 50.00           N  
ATOM   4378  NH2 ARG P 235     266.180 259.594 393.798  1.00 50.00           N  
ATOM   4379  C   ARG P 235     261.756 262.258 390.108  1.00 50.00           C  
ATOM   4380  O   ARG P 235     261.264 263.061 390.902  1.00 50.00           O  
ATOM   4381  N   ALA P 236     262.363 262.640 388.980  1.00 50.00           N  
ATOM   4382  CA  ALA P 236     262.343 264.037 388.527  1.00 50.00           C  
ATOM   4383  CB  ALA P 236     263.662 264.397 387.857  1.00 50.00           C  
ATOM   4384  C   ALA P 236     261.173 264.333 387.580  1.00 50.00           C  
ATOM   4385  O   ALA P 236     261.009 265.471 387.142  1.00 50.00           O  
ATOM   4386  N   THR P 237     260.366 263.309 387.286  1.00 50.00           N  
ATOM   4387  CA  THR P 237     259.231 263.402 386.379  1.00 50.00           C  
ATOM   4388  CB  THR P 237     259.202 262.190 385.429  1.00 50.00           C  
ATOM   4389  OG1 THR P 237     259.182 260.993 386.197  1.00 50.00           O  
ATOM   4390  CG2 THR P 237     260.443 262.174 384.553  1.00 50.00           C  
ATOM   4391  C   THR P 237     257.916 263.458 387.154  1.00 50.00           C  
ATOM   4392  O   THR P 237     257.852 263.008 388.301  1.00 50.00           O  
ATOM   4393  N   PRO P 238     256.861 264.014 386.536  1.00 50.00           N  
ATOM   4394  CA  PRO P 238     255.552 263.916 387.164  1.00 50.00           C  
ATOM   4395  CB  PRO P 238     254.625 264.611 386.169  1.00 50.00           C  
ATOM   4396  CG  PRO P 238     255.502 265.565 385.445  1.00 50.00           C  
ATOM   4397  CD  PRO P 238     256.835 264.891 385.353  1.00 50.00           C  
ATOM   4398  C   PRO P 238     255.132 262.469 387.369  1.00 50.00           C  
ATOM   4399  O   PRO P 238     255.458 261.591 386.558  1.00 50.00           O  
ATOM   4400  N   ARG P 239     254.438 262.238 388.471  1.00 50.00           N  
ATOM   4401  CA  ARG P 239     253.963 260.916 388.837  1.00 50.00           C  
ATOM   4402  CB  ARG P 239     253.606 260.924 390.322  1.00 50.00           C  
ATOM   4403  CG  ARG P 239     253.384 259.554 390.938  1.00 50.00           C  
ATOM   4404  CD  ARG P 239     251.918 259.297 391.176  1.00 50.00           C  
ATOM   4405  NE  ARG P 239     251.430 260.146 392.262  1.00 50.00           N  
ATOM   4406  CZ  ARG P 239     250.238 260.739 392.315  1.00 50.00           C  
ATOM   4407  NH1 ARG P 239     249.343 260.605 391.335  1.00 50.00           N  
ATOM   4408  NH2 ARG P 239     249.930 261.489 393.373  1.00 50.00           N  
ATOM   4409  C   ARG P 239     252.778 260.479 387.956  1.00 50.00           C  
ATOM   4410  O   ARG P 239     252.598 259.283 387.702  1.00 50.00           O  
ATOM   4411  N   ASP P 240     252.004 261.446 387.460  1.00 50.00           N  
ATOM   4412  CA  ASP P 240     250.866 261.173 386.581  1.00 50.00           C  
ATOM   4413  CB  ASP P 240     249.734 262.168 386.888  1.00 50.00           C  
ATOM   4414  CG  ASP P 240     248.434 261.859 386.140  1.00 50.00           C  
ATOM   4415  OD1 ASP P 240     248.338 260.818 385.454  1.00 50.00           O  
ATOM   4416  OD2 ASP P 240     247.502 262.682 386.235  1.00 50.00           O  
ATOM   4417  C   ASP P 240     251.286 261.229 385.105  1.00 50.00           C  
ATOM   4418  O   ASP P 240     250.777 262.041 384.327  1.00 50.00           O  
ATOM   4419  N   LYS P 241     252.210 260.340 384.738  1.00 50.00           N  
ATOM   4420  CA  LYS P 241     252.667 260.174 383.353  1.00 50.00           C  
ATOM   4421  CB  LYS P 241     254.169 260.468 383.241  1.00 50.00           C  
ATOM   4422  CG  LYS P 241     255.052 259.308 383.694  1.00 50.00           C  
ATOM   4423  CD  LYS P 241     256.400 259.756 384.229  1.00 50.00           C  
ATOM   4424  CE  LYS P 241     257.045 258.656 385.064  1.00 50.00           C  
ATOM   4425  NZ  LYS P 241     257.673 259.165 386.305  1.00 50.00           N  
ATOM   4426  C   LYS P 241     252.402 258.744 382.883  1.00 50.00           C  
ATOM   4427  O   LYS P 241     252.141 257.844 383.691  1.00 50.00           O  
ATOM   4428  N   GLN P 242     252.510 258.543 381.575  1.00 50.00           N  
ATOM   4429  CA  GLN P 242     252.476 257.208 380.994  1.00 50.00           C  
ATOM   4430  CB  GLN P 242     252.026 257.274 379.537  1.00 50.00           C  
ATOM   4431  CG  GLN P 242     251.861 255.916 378.870  1.00 50.00           C  
ATOM   4432  CD  GLN P 242     251.604 256.031 377.382  1.00 50.00           C  
ATOM   4433  OE1 GLN P 242     252.097 256.944 376.719  1.00 50.00           O  
ATOM   4434  NE2 GLN P 242     250.844 255.096 376.848  1.00 50.00           N  
ATOM   4435  C   GLN P 242     253.860 256.577 381.073  1.00 50.00           C  
ATOM   4436  O   GLN P 242     254.858 257.230 380.769  1.00 50.00           O  
ATOM   4437  N   VAL P 243     253.906 255.307 381.476  1.00 50.00           N  
ATOM   4438  CA  VAL P 243     255.159 254.556 381.531  1.00 50.00           C  
ATOM   4439  CB  VAL P 243     255.543 254.194 382.976  1.00 50.00           C  
ATOM   4440  CG1 VAL P 243     256.899 253.490 383.007  1.00 50.00           C  
ATOM   4441  CG2 VAL P 243     255.553 255.451 383.847  1.00 50.00           C  
ATOM   4442  C   VAL P 243     255.019 253.294 380.683  1.00 50.00           C  
ATOM   4443  O   VAL P 243     254.034 252.557 380.812  1.00 50.00           O  
ATOM   4444  N   MET P 244     256.000 253.062 379.811  1.00 50.00           N  
ATOM   4445  CA  MET P 244     256.006 251.898 378.924  1.00 50.00           C  
ATOM   4446  CB  MET P 244     255.722 252.322 377.481  1.00 50.00           C  
ATOM   4447  CG  MET P 244     254.360 252.969 377.288  1.00 50.00           C  
ATOM   4448  SD  MET P 244     253.916 253.247 375.561  1.00 50.00           S  
ATOM   4449  CE  MET P 244     254.912 254.688 375.194  1.00 50.00           C  
ATOM   4450  C   MET P 244     257.345 251.177 379.011  1.00 50.00           C  
ATOM   4451  O   MET P 244     258.399 251.817 379.080  1.00 50.00           O  
ATOM   4452  N   MET P 245     257.291 249.844 379.021  1.00 50.00           N  
ATOM   4453  CA  MET P 245     258.485 249.008 379.115  1.00 50.00           C  
ATOM   4454  CB  MET P 245     258.615 248.409 380.515  1.00 50.00           C  
ATOM   4455  CG  MET P 245     258.892 249.427 381.609  1.00 50.00           C  
ATOM   4456  SD  MET P 245     259.054 248.648 383.228  1.00 50.00           S  
ATOM   4457  CE  MET P 245     259.620 250.032 384.209  1.00 50.00           C  
ATOM   4458  C   MET P 245     258.438 247.896 378.076  1.00 50.00           C  
ATOM   4459  O   MET P 245     257.377 247.297 377.844  1.00 50.00           O  
ATOM   4460  N   PHE P 246     259.590 247.636 377.458  1.00 50.00           N  
ATOM   4461  CA  PHE P 246     259.692 246.645 376.384  1.00 50.00           C  
ATOM   4462  CB  PHE P 246     259.774 247.334 375.023  1.00 50.00           C  
ATOM   4463  CG  PHE P 246     258.595 248.207 374.713  1.00 50.00           C  
ATOM   4464  CD1 PHE P 246     258.566 249.528 375.140  1.00 50.00           C  
ATOM   4465  CE1 PHE P 246     257.479 250.339 374.865  1.00 50.00           C  
ATOM   4466  CZ  PHE P 246     256.403 249.838 374.144  1.00 50.00           C  
ATOM   4467  CE2 PHE P 246     256.419 248.521 373.708  1.00 50.00           C  
ATOM   4468  CD2 PHE P 246     257.512 247.711 373.993  1.00 50.00           C  
ATOM   4469  C   PHE P 246     260.917 245.765 376.572  1.00 50.00           C  
ATOM   4470  O   PHE P 246     261.978 246.245 376.984  1.00 50.00           O  
ATOM   4471  N   SER P 247     260.752 244.477 376.288  1.00 50.00           N  
ATOM   4472  CA  SER P 247     261.864 243.528 376.264  1.00 50.00           C  
ATOM   4473  CB  SER P 247     262.411 243.266 377.674  1.00 50.00           C  
ATOM   4474  OG  SER P 247     263.454 242.304 377.649  1.00 50.00           O  
ATOM   4475  C   SER P 247     261.397 242.223 375.640  1.00 50.00           C  
ATOM   4476  O   SER P 247     260.228 241.848 375.767  1.00 50.00           O  
ATOM   4477  N   ALA P 248     262.311 241.536 374.963  1.00 50.00           N  
ATOM   4478  CA  ALA P 248     262.035 240.200 374.443  1.00 50.00           C  
ATOM   4479  CB  ALA P 248     263.034 239.827 373.357  1.00 50.00           C  
ATOM   4480  C   ALA P 248     262.033 239.150 375.552  1.00 50.00           C  
ATOM   4481  O   ALA P 248     261.465 238.072 375.374  1.00 50.00           O  
ATOM   4482  N   THR P 249     262.662 239.470 376.685  1.00 50.00           N  
ATOM   4483  CA  THR P 249     262.752 238.556 377.814  1.00 50.00           C  
ATOM   4484  CB  THR P 249     264.203 238.106 378.042  1.00 50.00           C  
ATOM   4485  OG1 THR P 249     265.007 239.238 378.397  1.00 50.00           O  
ATOM   4486  CG2 THR P 249     264.764 237.458 376.783  1.00 50.00           C  
ATOM   4487  C   THR P 249     262.248 239.270 379.057  1.00 50.00           C  
ATOM   4488  O   THR P 249     262.860 240.236 379.508  1.00 50.00           O  
ATOM   4489  N   LEU P 250     261.114 238.815 379.576  1.00 50.00           N  
ATOM   4490  CA  LEU P 250     260.568 239.322 380.829  1.00 50.00           C  
ATOM   4491  CB  LEU P 250     259.348 240.214 380.577  1.00 50.00           C  
ATOM   4492  CG  LEU P 250     259.699 241.597 380.013  1.00 50.00           C  
ATOM   4493  CD1 LEU P 250     258.455 242.308 379.500  1.00 50.00           C  
ATOM   4494  CD2 LEU P 250     260.411 242.456 381.050  1.00 50.00           C  
ATOM   4495  C   LEU P 250     260.225 238.139 381.712  1.00 50.00           C  
ATOM   4496  O   LEU P 250     259.083 237.675 381.748  1.00 50.00           O  
ATOM   4497  N   SER P 251     261.236 237.651 382.425  1.00 50.00           N  
ATOM   4498  CA  SER P 251     261.074 236.502 383.303  1.00 50.00           C  
ATOM   4499  CB  SER P 251     262.437 236.017 383.816  1.00 50.00           C  
ATOM   4500  OG  SER P 251     263.047 236.980 384.659  1.00 50.00           O  
ATOM   4501  C   SER P 251     260.152 236.818 384.477  1.00 50.00           C  
ATOM   4502  O   SER P 251     259.866 237.979 384.783  1.00 50.00           O  
ATOM   4503  N   GLN P 252     259.757 235.762 385.166  1.00 50.00           N  
ATOM   4504  CA  GLN P 252     258.853 235.872 386.305  1.00 50.00           C  
ATOM   4505  CB  GLN P 252     258.406 234.486 386.784  1.00 50.00           C  
ATOM   4506  CG  GLN P 252     258.012 233.499 385.689  1.00 50.00           C  
ATOM   4507  CD  GLN P 252     256.857 233.969 384.818  1.00 50.00           C  
ATOM   4508  OE1 GLN P 252     255.975 234.696 385.276  1.00 50.00           O  
ATOM   4509  NE2 GLN P 252     256.838 233.521 383.560  1.00 50.00           N  
ATOM   4510  C   GLN P 252     259.501 236.631 387.463  1.00 50.00           C  
ATOM   4511  O   GLN P 252     258.802 237.211 388.290  1.00 50.00           O  
ATOM   4512  N   GLU P 253     260.834 236.664 387.489  1.00 50.00           N  
ATOM   4513  CA  GLU P 253     261.591 237.290 388.571  1.00 50.00           C  
ATOM   4514  CB  GLU P 253     262.979 236.645 388.700  1.00 50.00           C  
ATOM   4515  CG  GLU P 253     262.963 235.149 389.018  1.00 50.00           C  
ATOM   4516  CD  GLU P 253     262.579 234.279 387.828  1.00 50.00           C  
ATOM   4517  OE1 GLU P 253     263.351 234.223 386.846  1.00 50.00           O  
ATOM   4518  OE2 GLU P 253     261.493 233.663 387.868  1.00 50.00           O  
ATOM   4519  C   GLU P 253     261.742 238.807 388.407  1.00 50.00           C  
ATOM   4520  O   GLU P 253     261.983 239.502 389.392  1.00 50.00           O  
ATOM   4521  N   ILE P 254     261.621 239.317 387.181  1.00 50.00           N  
ATOM   4522  CA  ILE P 254     261.792 240.755 386.921  1.00 50.00           C  
ATOM   4523  CB  ILE P 254     262.625 241.002 385.639  1.00 50.00           C  
ATOM   4524  CG1 ILE P 254     262.994 242.483 385.469  1.00 50.00           C  
ATOM   4525  CD1 ILE P 254     264.040 242.987 386.437  1.00 50.00           C  
ATOM   4526  CG2 ILE P 254     261.921 240.495 384.381  1.00 50.00           C  
ATOM   4527  C   ILE P 254     260.464 241.518 386.871  1.00 50.00           C  
ATOM   4528  O   ILE P 254     260.435 242.722 387.139  1.00 50.00           O  
ATOM   4529  N   ARG P 255     259.378 240.824 386.544  1.00 50.00           N  
ATOM   4530  CA  ARG P 255     258.067 241.469 386.395  1.00 50.00           C  
ATOM   4531  CB  ARG P 255     257.013 240.461 385.942  1.00 50.00           C  
ATOM   4532  CG  ARG P 255     257.320 239.862 384.578  1.00 50.00           C  
ATOM   4533  CD  ARG P 255     256.289 238.826 384.205  1.00 50.00           C  
ATOM   4534  NE  ARG P 255     256.609 238.186 382.935  1.00 50.00           N  
ATOM   4535  CZ  ARG P 255     255.819 237.325 382.294  1.00 50.00           C  
ATOM   4536  NH1 ARG P 255     254.634 236.966 382.795  1.00 50.00           N  
ATOM   4537  NH2 ARG P 255     256.231 236.800 381.141  1.00 50.00           N  
ATOM   4538  C   ARG P 255     257.582 242.241 387.637  1.00 50.00           C  
ATOM   4539  O   ARG P 255     257.120 243.368 387.495  1.00 50.00           O  
ATOM   4540  N   PRO P 256     257.700 241.660 388.851  1.00 50.00           N  
ATOM   4541  CA  PRO P 256     257.332 242.454 390.036  1.00 50.00           C  
ATOM   4542  CB  PRO P 256     257.609 241.500 391.207  1.00 50.00           C  
ATOM   4543  CG  PRO P 256     258.501 240.444 390.653  1.00 50.00           C  
ATOM   4544  CD  PRO P 256     258.077 240.286 389.228  1.00 50.00           C  
ATOM   4545  C   PRO P 256     258.133 243.756 390.191  1.00 50.00           C  
ATOM   4546  O   PRO P 256     257.575 244.775 390.593  1.00 50.00           O  
ATOM   4547  N   ILE P 257     259.410 243.722 389.831  1.00 50.00           N  
ATOM   4548  CA  ILE P 257     260.251 244.918 389.870  1.00 50.00           C  
ATOM   4549  CB  ILE P 257     261.741 244.576 389.632  1.00 50.00           C  
ATOM   4550  CG1 ILE P 257     262.216 243.556 390.677  1.00 50.00           C  
ATOM   4551  CD1 ILE P 257     263.607 243.000 390.452  1.00 50.00           C  
ATOM   4552  CG2 ILE P 257     262.605 245.831 389.715  1.00 50.00           C  
ATOM   4553  C   ILE P 257     259.744 245.944 388.845  1.00 50.00           C  
ATOM   4554  O   ILE P 257     259.746 247.147 389.119  1.00 50.00           O  
ATOM   4555  N   CYS P 258     259.305 245.466 387.682  1.00 50.00           N  
ATOM   4556  CA  CYS P 258     258.742 246.356 386.652  1.00 50.00           C  
ATOM   4557  CB  CYS P 258     258.471 245.588 385.352  1.00 50.00           C  
ATOM   4558  SG  CYS P 258     259.952 245.017 384.484  1.00 50.00           S  
ATOM   4559  C   CYS P 258     257.458 247.050 387.125  1.00 50.00           C  
ATOM   4560  O   CYS P 258     257.322 248.268 387.008  1.00 50.00           O  
ATOM   4561  N   ARG P 259     256.560 246.267 387.716  1.00 50.00           N  
ATOM   4562  CA  ARG P 259     255.231 246.747 388.137  1.00 50.00           C  
ATOM   4563  CB  ARG P 259     254.427 245.611 388.778  1.00 50.00           C  
ATOM   4564  CG  ARG P 259     254.203 244.404 387.891  1.00 50.00           C  
ATOM   4565  CD  ARG P 259     253.237 243.420 388.532  1.00 50.00           C  
ATOM   4566  NE  ARG P 259     253.480 242.045 388.085  1.00 50.00           N  
ATOM   4567  CZ  ARG P 259     253.035 241.495 386.949  1.00 50.00           C  
ATOM   4568  NH1 ARG P 259     252.312 242.170 386.097  1.00 50.00           N  
ATOM   4569  NH2 ARG P 259     253.333 240.230 386.668  1.00 50.00           N  
ATOM   4570  C   ARG P 259     255.261 247.925 389.116  1.00 50.00           C  
ATOM   4571  O   ARG P 259     254.289 248.679 389.197  1.00 50.00           O  
ATOM   4572  N   ARG P 260     256.378 248.117 389.812  1.00 50.00           N  
ATOM   4573  CA  ARG P 260     256.510 249.227 390.753  1.00 50.00           C  
ATOM   4574  CB  ARG P 260     257.711 249.004 391.669  1.00 50.00           C  
ATOM   4575  CG  ARG P 260     257.662 247.699 392.449  1.00 50.00           C  
ATOM   4576  CD  ARG P 260     259.053 247.271 392.893  1.00 50.00           C  
ATOM   4577  NE  ARG P 260     259.073 245.908 393.439  1.00 50.00           N  
ATOM   4578  CZ  ARG P 260     259.083 245.571 394.735  1.00 50.00           C  
ATOM   4579  NH1 ARG P 260     259.073 246.483 395.712  1.00 50.00           N  
ATOM   4580  NH2 ARG P 260     259.104 244.280 395.062  1.00 50.00           N  
ATOM   4581  C   ARG P 260     256.637 250.579 390.043  1.00 50.00           C  
ATOM   4582  O   ARG P 260     256.671 251.614 390.709  1.00 50.00           O  
ATOM   4583  N   PHE P 261     256.723 250.566 388.710  1.00 50.00           N  
ATOM   4584  CA  PHE P 261     256.686 251.784 387.907  1.00 50.00           C  
ATOM   4585  CB  PHE P 261     257.879 251.804 386.950  1.00 50.00           C  
ATOM   4586  CG  PHE P 261     259.211 251.688 387.641  1.00 50.00           C  
ATOM   4587  CD1 PHE P 261     259.725 250.443 387.999  1.00 50.00           C  
ATOM   4588  CE1 PHE P 261     260.950 250.334 388.636  1.00 50.00           C  
ATOM   4589  CZ  PHE P 261     261.683 251.476 388.918  1.00 50.00           C  
ATOM   4590  CE2 PHE P 261     261.186 252.722 388.564  1.00 50.00           C  
ATOM   4591  CD2 PHE P 261     259.959 252.822 387.928  1.00 50.00           C  
ATOM   4592  C   PHE P 261     255.388 251.972 387.113  1.00 50.00           C  
ATOM   4593  O   PHE P 261     255.148 253.069 386.610  1.00 50.00           O  
ATOM   4594  N   LEU P 262     254.557 250.930 386.997  1.00 50.00           N  
ATOM   4595  CA  LEU P 262     253.296 251.033 386.255  1.00 50.00           C  
ATOM   4596  CB  LEU P 262     253.065 249.808 385.360  1.00 50.00           C  
ATOM   4597  CG  LEU P 262     254.031 249.401 384.234  1.00 50.00           C  
ATOM   4598  CD1 LEU P 262     254.589 250.605 383.480  1.00 50.00           C  
ATOM   4599  CD2 LEU P 262     255.156 248.517 384.762  1.00 50.00           C  
ATOM   4600  C   LEU P 262     252.101 251.198 387.193  1.00 50.00           C  
ATOM   4601  O   LEU P 262     252.188 250.925 388.395  1.00 50.00           O  
ATOM   4602  N   GLN P 263     250.996 251.667 386.617  1.00 50.00           N  
ATOM   4603  CA  GLN P 263     249.723 251.788 387.320  1.00 50.00           C  
ATOM   4604  CB  GLN P 263     249.467 253.248 387.680  1.00 50.00           C  
ATOM   4605  CG  GLN P 263     250.505 253.848 388.617  1.00 50.00           C  
ATOM   4606  CD  GLN P 263     250.668 255.337 388.413  1.00 50.00           C  
ATOM   4607  OE1 GLN P 263     249.704 256.098 388.514  1.00 50.00           O  
ATOM   4608  NE2 GLN P 263     251.890 255.766 388.125  1.00 50.00           N  
ATOM   4609  C   GLN P 263     248.621 251.253 386.405  1.00 50.00           C  
ATOM   4610  O   GLN P 263     248.308 251.873 385.384  1.00 50.00           O  
ATOM   4611  N   ASN P 264     248.066 250.097 386.773  1.00 50.00           N  
ATOM   4612  CA  ASN P 264     247.076 249.375 385.961  1.00 50.00           C  
ATOM   4613  CB  ASN P 264     245.705 250.047 386.078  1.00 50.00           C  
ATOM   4614  CG  ASN P 264     245.245 250.180 387.514  1.00 50.00           C  
ATOM   4615  OD1 ASN P 264     245.086 251.287 388.025  1.00 50.00           O  
ATOM   4616  ND2 ASN P 264     245.047 249.049 388.181  1.00 50.00           N  
ATOM   4617  C   ASN P 264     247.513 249.280 384.495  1.00 50.00           C  
ATOM   4618  O   ASN P 264     246.859 249.834 383.617  1.00 50.00           O  
ATOM   4619  N   PRO P 265     248.640 248.596 384.231  1.00 50.00           N  
ATOM   4620  CA  PRO P 265     249.189 248.578 382.879  1.00 50.00           C  
ATOM   4621  CB  PRO P 265     250.662 248.265 383.124  1.00 50.00           C  
ATOM   4622  CG  PRO P 265     250.634 247.363 384.310  1.00 50.00           C  
ATOM   4623  CD  PRO P 265     249.471 247.806 385.160  1.00 50.00           C  
ATOM   4624  C   PRO P 265     248.571 247.508 381.983  1.00 50.00           C  
ATOM   4625  O   PRO P 265     248.093 246.474 382.464  1.00 50.00           O  
ATOM   4626  N   LEU P 266     248.587 247.779 380.682  1.00 50.00           N  
ATOM   4627  CA  LEU P 266     248.339 246.759 379.673  1.00 50.00           C  
ATOM   4628  CB  LEU P 266     248.085 247.389 378.302  1.00 50.00           C  
ATOM   4629  CG  LEU P 266     248.213 246.458 377.092  1.00 50.00           C  
ATOM   4630  CD1 LEU P 266     247.164 245.356 377.110  1.00 50.00           C  
ATOM   4631  CD2 LEU P 266     248.139 247.263 375.811  1.00 50.00           C  
ATOM   4632  C   LEU P 266     249.569 245.862 379.607  1.00 50.00           C  
ATOM   4633  O   LEU P 266     250.662 246.338 379.282  1.00 50.00           O  
ATOM   4634  N   GLU P 267     249.380 244.574 379.887  1.00 50.00           N  
ATOM   4635  CA  GLU P 267     250.483 243.629 379.970  1.00 50.00           C  
ATOM   4636  CB  GLU P 267     250.476 242.930 381.323  1.00 50.00           C  
ATOM   4637  CG  GLU P 267     250.319 243.887 382.491  1.00 50.00           C  
ATOM   4638  CD  GLU P 267     250.786 243.288 383.797  1.00 50.00           C  
ATOM   4639  OE1 GLU P 267     250.871 242.039 383.919  1.00 50.00           O  
ATOM   4640  OE2 GLU P 267     251.089 244.064 384.728  1.00 50.00           O  
ATOM   4641  C   GLU P 267     250.382 242.607 378.851  1.00 50.00           C  
ATOM   4642  O   GLU P 267     249.412 241.847 378.788  1.00 50.00           O  
ATOM   4643  N   ILE P 268     251.380 242.603 377.973  1.00 50.00           N  
ATOM   4644  CA  ILE P 268     251.443 241.660 376.861  1.00 50.00           C  
ATOM   4645  CB  ILE P 268     251.543 242.397 375.514  1.00 50.00           C  
ATOM   4646  CG1 ILE P 268     250.409 243.423 375.392  1.00 50.00           C  
ATOM   4647  CD1 ILE P 268     250.706 244.538 374.422  1.00 50.00           C  
ATOM   4648  CG2 ILE P 268     251.467 241.416 374.350  1.00 50.00           C  
ATOM   4649  C   ILE P 268     252.650 240.757 377.090  1.00 50.00           C  
ATOM   4650  O   ILE P 268     253.786 241.227 377.109  1.00 50.00           O  
ATOM   4651  N   PHE P 269     252.387 239.467 377.290  1.00 50.00           N  
ATOM   4652  CA  PHE P 269     253.426 238.497 377.623  1.00 50.00           C  
ATOM   4653  CB  PHE P 269     253.195 237.916 379.022  1.00 50.00           C  
ATOM   4654  CG  PHE P 269     253.409 238.895 380.142  1.00 50.00           C  
ATOM   4655  CD1 PHE P 269     254.545 239.706 380.184  1.00 50.00           C  
ATOM   4656  CE1 PHE P 269     254.740 240.592 381.235  1.00 50.00           C  
ATOM   4657  CZ  PHE P 269     253.808 240.672 382.259  1.00 50.00           C  
ATOM   4658  CE2 PHE P 269     252.681 239.866 382.233  1.00 50.00           C  
ATOM   4659  CD2 PHE P 269     252.489 238.980 381.185  1.00 50.00           C  
ATOM   4660  C   PHE P 269     253.490 237.354 376.629  1.00 50.00           C  
ATOM   4661  O   PHE P 269     252.530 237.077 375.911  1.00 50.00           O  
ATOM   4662  N   VAL P 270     254.647 236.705 376.602  1.00 50.00           N  
ATOM   4663  CA  VAL P 270     254.822 235.433 375.923  1.00 50.00           C  
ATOM   4664  CB  VAL P 270     255.880 235.513 374.800  1.00 50.00           C  
ATOM   4665  CG1 VAL P 270     256.046 234.161 374.112  1.00 50.00           C  
ATOM   4666  CG2 VAL P 270     255.492 236.578 373.784  1.00 50.00           C  
ATOM   4667  C   VAL P 270     255.215 234.429 377.001  1.00 50.00           C  
ATOM   4668  O   VAL P 270     256.396 234.199 377.275  1.00 50.00           O  
ATOM   4669  N   GLY P 280     258.423 232.609 352.817  1.00 50.00           N  
ATOM   4670  CA  GLY P 280     259.110 232.600 351.521  1.00 50.00           C  
ATOM   4671  C   GLY P 280     260.626 232.452 351.584  1.00 50.00           C  
ATOM   4672  O   GLY P 280     261.346 233.009 350.743  1.00 50.00           O  
ATOM   4673  N   LEU P 281     261.111 231.697 352.570  1.00 50.00           N  
ATOM   4674  CA  LEU P 281     262.539 231.506 352.775  1.00 50.00           C  
ATOM   4675  CB  LEU P 281     262.887 231.704 354.257  1.00 50.00           C  
ATOM   4676  CG  LEU P 281     264.310 232.168 354.582  1.00 50.00           C  
ATOM   4677  CD1 LEU P 281     264.601 233.518 353.944  1.00 50.00           C  
ATOM   4678  CD2 LEU P 281     264.525 232.238 356.088  1.00 50.00           C  
ATOM   4679  C   LEU P 281     262.942 230.116 352.293  1.00 50.00           C  
ATOM   4680  O   LEU P 281     262.494 229.108 352.848  1.00 50.00           O  
ATOM   4681  N   GLN P 282     263.771 230.071 351.251  1.00 50.00           N  
ATOM   4682  CA  GLN P 282     264.297 228.800 350.739  1.00 50.00           C  
ATOM   4683  CB  GLN P 282     264.602 228.909 349.247  1.00 50.00           C  
ATOM   4684  CG  GLN P 282     263.387 229.217 348.375  1.00 50.00           C  
ATOM   4685  CD  GLN P 282     262.724 227.978 347.794  1.00 50.00           C  
ATOM   4686  OE1 GLN P 282     263.382 227.136 347.182  1.00 50.00           O  
ATOM   4687  NE2 GLN P 282     261.408 227.872 347.963  1.00 50.00           N  
ATOM   4688  C   GLN P 282     265.562 228.442 351.506  1.00 50.00           C  
ATOM   4689  O   GLN P 282     266.486 229.243 351.569  1.00 50.00           O  
ATOM   4690  N   GLN P 283     265.601 227.241 352.084  1.00 50.00           N  
ATOM   4691  CA  GLN P 283     266.722 226.804 352.918  1.00 50.00           C  
ATOM   4692  CB  GLN P 283     266.225 226.426 354.311  1.00 50.00           C  
ATOM   4693  CG  GLN P 283     265.516 227.556 355.041  1.00 50.00           C  
ATOM   4694  CD  GLN P 283     265.188 227.205 356.481  1.00 50.00           C  
ATOM   4695  OE1 GLN P 283     266.067 226.858 357.267  1.00 50.00           O  
ATOM   4696  NE2 GLN P 283     263.912 227.301 356.833  1.00 50.00           N  
ATOM   4697  C   GLN P 283     267.432 225.613 352.290  1.00 50.00           C  
ATOM   4698  O   GLN P 283     266.791 224.618 351.945  1.00 50.00           O  
ATOM   4699  N   TYR P 284     268.750 225.728 352.144  1.00 50.00           N  
ATOM   4700  CA  TYR P 284     269.594 224.650 351.647  1.00 50.00           C  
ATOM   4701  CB  TYR P 284     270.035 224.907 350.200  1.00 50.00           C  
ATOM   4702  CG  TYR P 284     268.907 224.954 349.197  1.00 50.00           C  
ATOM   4703  CD1 TYR P 284     268.372 223.783 348.662  1.00 50.00           C  
ATOM   4704  CE1 TYR P 284     267.341 223.825 347.737  1.00 50.00           C  
ATOM   4705  CZ  TYR P 284     266.835 225.051 347.330  1.00 50.00           C  
ATOM   4706  OH  TYR P 284     265.815 225.101 346.414  1.00 50.00           O  
ATOM   4707  CE2 TYR P 284     267.352 226.226 347.844  1.00 50.00           C  
ATOM   4708  CD2 TYR P 284     268.385 226.172 348.767  1.00 50.00           C  
ATOM   4709  C   TYR P 284     270.824 224.502 352.527  1.00 50.00           C  
ATOM   4710  O   TYR P 284     271.144 225.383 353.341  1.00 50.00           O  
ATOM   4711  N   TYR P 285     271.498 223.363 352.373  1.00 50.00           N  
ATOM   4712  CA  TYR P 285     272.792 223.146 353.024  1.00 50.00           C  
ATOM   4713  CB  TYR P 285     272.652 222.251 354.265  1.00 50.00           C  
ATOM   4714  CG  TYR P 285     272.495 220.775 353.967  1.00 50.00           C  
ATOM   4715  CD1 TYR P 285     271.242 220.232 353.698  1.00 50.00           C  
ATOM   4716  CE1 TYR P 285     271.086 218.882 353.422  1.00 50.00           C  
ATOM   4717  CZ  TYR P 285     272.200 218.052 353.417  1.00 50.00           C  
ATOM   4718  OH  TYR P 285     272.055 216.714 353.145  1.00 50.00           O  
ATOM   4719  CE2 TYR P 285     273.456 218.567 353.685  1.00 50.00           C  
ATOM   4720  CD2 TYR P 285     273.598 219.919 353.959  1.00 50.00           C  
ATOM   4721  C   TYR P 285     273.775 222.550 352.032  1.00 50.00           C  
ATOM   4722  O   TYR P 285     273.376 221.922 351.052  1.00 50.00           O  
ATOM   4723  N   ILE P 286     275.057 222.757 352.302  1.00 50.00           N  
ATOM   4724  CA  ILE P 286     276.137 222.200 351.498  1.00 50.00           C  
ATOM   4725  CB  ILE P 286     276.892 223.295 350.716  1.00 50.00           C  
ATOM   4726  CG1 ILE P 286     275.929 224.009 349.756  1.00 50.00           C  
ATOM   4727  CD1 ILE P 286     276.535 225.159 348.980  1.00 50.00           C  
ATOM   4728  CG2 ILE P 286     278.071 222.693 349.948  1.00 50.00           C  
ATOM   4729  C   ILE P 286     277.085 221.469 352.438  1.00 50.00           C  
ATOM   4730  O   ILE P 286     277.594 222.054 353.388  1.00 50.00           O  
ATOM   4731  N   LYS P 287     277.309 220.189 352.155  1.00 50.00           N  
ATOM   4732  CA  LYS P 287     278.197 219.347 352.944  1.00 50.00           C  
ATOM   4733  CB  LYS P 287     277.630 217.930 353.031  1.00 50.00           C  
ATOM   4734  CG  LYS P 287     278.588 216.864 353.534  1.00 50.00           C  
ATOM   4735  CD  LYS P 287     277.841 215.613 353.969  1.00 50.00           C  
ATOM   4736  CE  LYS P 287     278.698 214.362 353.848  1.00 50.00           C  
ATOM   4737  NZ  LYS P 287     279.966 214.446 354.625  1.00 50.00           N  
ATOM   4738  C   LYS P 287     279.575 219.373 352.288  1.00 50.00           C  
ATOM   4739  O   LYS P 287     279.745 218.849 351.186  1.00 50.00           O  
ATOM   4740  N   LEU P 288     280.538 219.989 352.967  1.00 50.00           N  
ATOM   4741  CA  LEU P 288     281.860 220.234 352.410  1.00 50.00           C  
ATOM   4742  CB  LEU P 288     281.896 221.588 351.680  1.00 50.00           C  
ATOM   4743  CG  LEU P 288     281.939 222.888 352.500  1.00 50.00           C  
ATOM   4744  CD1 LEU P 288     282.226 224.073 351.584  1.00 50.00           C  
ATOM   4745  CD2 LEU P 288     280.647 223.108 353.276  1.00 50.00           C  
ATOM   4746  C   LEU P 288     282.892 220.181 353.524  1.00 50.00           C  
ATOM   4747  O   LEU P 288     282.563 219.949 354.683  1.00 50.00           O  
ATOM   4748  N   GLU P 289     284.142 220.381 353.141  1.00 50.00           N  
ATOM   4749  CA  GLU P 289     285.263 220.380 354.061  1.00 50.00           C  
ATOM   4750  CB  GLU P 289     286.409 219.569 353.461  1.00 50.00           C  
ATOM   4751  CG  GLU P 289     286.026 218.161 352.998  1.00 50.00           C  
ATOM   4752  CD  GLU P 289     287.186 217.174 353.039  1.00 50.00           C  
ATOM   4753  OE1 GLU P 289     288.125 217.308 352.222  1.00 50.00           O  
ATOM   4754  OE2 GLU P 289     287.153 216.253 353.881  1.00 50.00           O  
ATOM   4755  C   GLU P 289     285.697 221.821 354.290  1.00 50.00           C  
ATOM   4756  O   GLU P 289     285.473 222.672 353.433  1.00 50.00           O  
ATOM   4757  N   GLU P 290     286.340 222.078 355.428  1.00 50.00           N  
ATOM   4758  CA  GLU P 290     286.746 223.435 355.835  1.00 50.00           C  
ATOM   4759  CB  GLU P 290     287.501 223.370 357.161  1.00 50.00           C  
ATOM   4760  CG  GLU P 290     286.623 223.007 358.353  1.00 50.00           C  
ATOM   4761  CD  GLU P 290     285.844 224.181 358.908  1.00 50.00           C  
ATOM   4762  OE1 GLU P 290     286.106 225.332 358.512  1.00 50.00           O  
ATOM   4763  OE2 GLU P 290     284.978 223.951 359.771  1.00 50.00           O  
ATOM   4764  C   GLU P 290     287.601 224.171 354.795  1.00 50.00           C  
ATOM   4765  O   GLU P 290     287.432 225.375 354.584  1.00 50.00           O  
ATOM   4766  N   ARG P 291     288.503 223.438 354.143  1.00 50.00           N  
ATOM   4767  CA  ARG P 291     289.389 224.009 353.123  1.00 50.00           C  
ATOM   4768  CB  ARG P 291     290.590 223.084 352.857  1.00 50.00           C  
ATOM   4769  CG  ARG P 291     290.296 221.803 352.074  1.00 50.00           C  
ATOM   4770  CD  ARG P 291     291.511 220.880 351.996  1.00 50.00           C  
ATOM   4771  NE  ARG P 291     292.465 221.258 350.938  1.00 50.00           N  
ATOM   4772  CZ  ARG P 291     293.688 221.780 351.109  1.00 50.00           C  
ATOM   4773  NH1 ARG P 291     294.194 222.035 352.320  1.00 50.00           N  
ATOM   4774  NH2 ARG P 291     294.424 222.064 350.035  1.00 50.00           N  
ATOM   4775  C   ARG P 291     288.675 224.348 351.810  1.00 50.00           C  
ATOM   4776  O   ARG P 291     289.254 225.019 350.957  1.00 50.00           O  
ATOM   4777  N   GLU P 292     287.434 223.885 351.652  1.00 50.00           N  
ATOM   4778  CA  GLU P 292     286.645 224.128 350.448  1.00 50.00           C  
ATOM   4779  CB  GLU P 292     285.896 222.851 350.062  1.00 50.00           C  
ATOM   4780  CG  GLU P 292     286.776 221.614 349.948  1.00 50.00           C  
ATOM   4781  CD  GLU P 292     285.985 220.332 349.738  1.00 50.00           C  
ATOM   4782  OE1 GLU P 292     284.750 220.392 349.535  1.00 50.00           O  
ATOM   4783  OE2 GLU P 292     286.605 219.251 349.779  1.00 50.00           O  
ATOM   4784  C   GLU P 292     285.637 225.273 350.601  1.00 50.00           C  
ATOM   4785  O   GLU P 292     284.962 225.636 349.630  1.00 50.00           O  
ATOM   4786  N   LYS P 293     285.528 225.837 351.805  1.00 50.00           N  
ATOM   4787  CA  LYS P 293     284.542 226.883 352.064  1.00 50.00           C  
ATOM   4788  CB  LYS P 293     284.446 227.170 353.559  1.00 50.00           C  
ATOM   4789  CG  LYS P 293     283.794 226.066 354.369  1.00 50.00           C  
ATOM   4790  CD  LYS P 293     283.515 226.537 355.787  1.00 50.00           C  
ATOM   4791  CE  LYS P 293     282.933 225.418 356.633  1.00 50.00           C  
ATOM   4792  NZ  LYS P 293     282.611 225.871 358.014  1.00 50.00           N  
ATOM   4793  C   LYS P 293     284.822 228.182 351.301  1.00 50.00           C  
ATOM   4794  O   LYS P 293     283.900 228.788 350.760  1.00 50.00           O  
ATOM   4795  N   ASN P 294     286.081 228.600 351.252  1.00 50.00           N  
ATOM   4796  CA  ASN P 294     286.439 229.867 350.600  1.00 50.00           C  
ATOM   4797  CB  ASN P 294     287.918 230.210 350.822  1.00 50.00           C  
ATOM   4798  CG  ASN P 294     288.215 230.658 352.245  1.00 50.00           C  
ATOM   4799  OD1 ASN P 294     287.323 231.089 352.980  1.00 50.00           O  
ATOM   4800  ND2 ASN P 294     289.482 230.573 352.634  1.00 50.00           N  
ATOM   4801  C   ASN P 294     286.117 229.857 349.107  1.00 50.00           C  
ATOM   4802  O   ASN P 294     285.493 230.793 348.595  1.00 50.00           O  
ATOM   4803  N   ARG P 295     286.533 228.796 348.420  1.00 50.00           N  
ATOM   4804  CA  ARG P 295     286.276 228.678 346.984  1.00 50.00           C  
ATOM   4805  CB  ARG P 295     287.127 227.568 346.348  1.00 50.00           C  
ATOM   4806  CG  ARG P 295     286.826 226.149 346.808  1.00 50.00           C  
ATOM   4807  CD  ARG P 295     285.861 225.422 345.884  1.00 50.00           C  
ATOM   4808  NE  ARG P 295     285.522 224.091 346.387  1.00 50.00           N  
ATOM   4809  CZ  ARG P 295     284.512 223.334 345.950  1.00 50.00           C  
ATOM   4810  NH1 ARG P 295     283.694 223.750 344.980  1.00 50.00           N  
ATOM   4811  NH2 ARG P 295     284.313 222.135 346.493  1.00 50.00           N  
ATOM   4812  C   ARG P 295     284.792 228.490 346.674  1.00 50.00           C  
ATOM   4813  O   ARG P 295     284.301 229.012 345.666  1.00 50.00           O  
ATOM   4814  N   LYS P 296     284.078 227.756 347.530  1.00 50.00           N  
ATOM   4815  CA  LYS P 296     282.656 227.518 347.291  1.00 50.00           C  
ATOM   4816  CB  LYS P 296     282.138 226.362 348.149  1.00 50.00           C  
ATOM   4817  CG  LYS P 296     280.668 226.035 347.944  1.00 50.00           C  
ATOM   4818  CD  LYS P 296     280.340 225.777 346.478  1.00 50.00           C  
ATOM   4819  CE  LYS P 296     278.965 225.161 346.318  1.00 50.00           C  
ATOM   4820  NZ  LYS P 296     278.679 224.792 344.904  1.00 50.00           N  
ATOM   4821  C   LYS P 296     281.829 228.777 347.535  1.00 50.00           C  
ATOM   4822  O   LYS P 296     280.892 229.056 346.792  1.00 50.00           O  
ATOM   4823  N   LEU P 297     282.171 229.526 348.577  1.00 50.00           N  
ATOM   4824  CA  LEU P 297     281.497 230.791 348.867  1.00 50.00           C  
ATOM   4825  CB  LEU P 297     281.980 231.382 350.197  1.00 50.00           C  
ATOM   4826  CG  LEU P 297     281.495 232.798 350.532  1.00 50.00           C  
ATOM   4827  CD1 LEU P 297     279.987 232.830 350.719  1.00 50.00           C  
ATOM   4828  CD2 LEU P 297     282.192 233.327 351.770  1.00 50.00           C  
ATOM   4829  C   LEU P 297     281.704 231.799 347.734  1.00 50.00           C  
ATOM   4830  O   LEU P 297     280.753 232.453 347.310  1.00 50.00           O  
ATOM   4831  N   ALA P 298     282.947 231.928 347.264  1.00 50.00           N  
ATOM   4832  CA  ALA P 298     283.242 232.861 346.166  1.00 50.00           C  
ATOM   4833  CB  ALA P 298     284.734 232.895 345.871  1.00 50.00           C  
ATOM   4834  C   ALA P 298     282.454 232.503 344.906  1.00 50.00           C  
ATOM   4835  O   ALA P 298     281.973 233.397 344.198  1.00 50.00           O  
ATOM   4836  N   GLN P 299     282.317 231.202 344.641  1.00 50.00           N  
ATOM   4837  CA  GLN P 299     281.489 230.736 343.525  1.00 50.00           C  
ATOM   4838  CB  GLN P 299     281.697 229.236 343.296  1.00 50.00           C  
ATOM   4839  CG  GLN P 299     280.627 228.546 342.466  1.00 50.00           C  
ATOM   4840  CD  GLN P 299     280.904 227.067 342.251  1.00 50.00           C  
ATOM   4841  OE1 GLN P 299     280.237 226.419 341.448  1.00 50.00           O  
ATOM   4842  NE2 GLN P 299     281.879 226.519 342.975  1.00 50.00           N  
ATOM   4843  C   GLN P 299     280.009 231.054 343.755  1.00 50.00           C  
ATOM   4844  O   GLN P 299     279.320 231.503 342.836  1.00 50.00           O  
ATOM   4845  N   LEU P 300     279.528 230.808 344.971  1.00 50.00           N  
ATOM   4846  CA  LEU P 300     278.140 231.102 345.318  1.00 50.00           C  
ATOM   4847  CB  LEU P 300     277.827 230.664 346.754  1.00 50.00           C  
ATOM   4848  CG  LEU P 300     277.640 229.164 346.993  1.00 50.00           C  
ATOM   4849  CD1 LEU P 300     277.270 228.917 348.447  1.00 50.00           C  
ATOM   4850  CD2 LEU P 300     276.582 228.578 346.072  1.00 50.00           C  
ATOM   4851  C   LEU P 300     277.792 232.576 345.124  1.00 50.00           C  
ATOM   4852  O   LEU P 300     276.747 232.897 344.557  1.00 50.00           O  
ATOM   4853  N   LEU P 301     278.684 233.461 345.556  1.00 50.00           N  
ATOM   4854  CA  LEU P 301     278.457 234.897 345.413  1.00 50.00           C  
ATOM   4855  CB  LEU P 301     279.408 235.694 346.306  1.00 50.00           C  
ATOM   4856  CG  LEU P 301     279.319 235.382 347.805  1.00 50.00           C  
ATOM   4857  CD1 LEU P 301     280.466 236.043 348.552  1.00 50.00           C  
ATOM   4858  CD2 LEU P 301     277.979 235.792 348.393  1.00 50.00           C  
ATOM   4859  C   LEU P 301     278.573 235.374 343.963  1.00 50.00           C  
ATOM   4860  O   LEU P 301     278.050 236.438 343.630  1.00 50.00           O  
ATOM   4861  N   ASP P 302     279.263 234.607 343.116  1.00 50.00           N  
ATOM   4862  CA  ASP P 302     279.324 234.930 341.684  1.00 50.00           C  
ATOM   4863  CB  ASP P 302     280.622 234.399 341.056  1.00 50.00           C  
ATOM   4864  CG  ASP P 302     281.648 235.487 340.814  1.00 50.00           C  
ATOM   4865  OD1 ASP P 302     281.254 236.652 340.594  1.00 50.00           O  
ATOM   4866  OD2 ASP P 302     282.857 235.173 340.824  1.00 50.00           O  
ATOM   4867  C   ASP P 302     278.129 234.430 340.877  1.00 50.00           C  
ATOM   4868  O   ASP P 302     277.766 235.055 339.882  1.00 50.00           O  
ATOM   4869  N   ASP P 303     277.530 233.314 341.296  1.00 50.00           N  
ATOM   4870  CA  ASP P 303     276.427 232.697 340.549  1.00 50.00           C  
ATOM   4871  CB  ASP P 303     276.559 231.174 340.584  1.00 50.00           C  
ATOM   4872  CG  ASP P 303     277.809 230.677 339.872  1.00 50.00           C  
ATOM   4873  OD1 ASP P 303     278.497 231.482 339.203  1.00 50.00           O  
ATOM   4874  OD2 ASP P 303     278.106 229.468 339.979  1.00 50.00           O  
ATOM   4875  C   ASP P 303     275.050 233.122 341.044  1.00 50.00           C  
ATOM   4876  O   ASP P 303     274.193 233.485 340.232  1.00 50.00           O  
ATOM   4877  N   LEU P 304     274.835 233.078 342.357  1.00 50.00           N  
ATOM   4878  CA  LEU P 304     273.551 233.495 342.925  1.00 50.00           C  
ATOM   4879  CB  LEU P 304     273.484 233.206 344.426  1.00 50.00           C  
ATOM   4880  CG  LEU P 304     273.504 231.733 344.844  1.00 50.00           C  
ATOM   4881  CD1 LEU P 304     273.502 231.624 346.361  1.00 50.00           C  
ATOM   4882  CD2 LEU P 304     272.332 230.969 344.247  1.00 50.00           C  
ATOM   4883  C   LEU P 304     273.302 234.980 342.675  1.00 50.00           C  
ATOM   4884  O   LEU P 304     274.244 235.772 342.632  1.00 50.00           O  
ATOM   4885  N   GLU P 305     272.035 235.332 342.475  1.00 50.00           N  
ATOM   4886  CA  GLU P 305     271.647 236.722 342.248  1.00 50.00           C  
ATOM   4887  CB  GLU P 305     270.749 236.831 341.018  1.00 50.00           C  
ATOM   4888  CG  GLU P 305     270.550 238.260 340.537  1.00 50.00           C  
ATOM   4889  CD  GLU P 305     270.145 238.343 339.079  1.00 50.00           C  
ATOM   4890  OE1 GLU P 305     269.496 237.402 338.573  1.00 50.00           O  
ATOM   4891  OE2 GLU P 305     270.475 239.357 338.434  1.00 50.00           O  
ATOM   4892  C   GLU P 305     270.957 237.252 343.500  1.00 50.00           C  
ATOM   4893  O   GLU P 305     269.786 236.962 343.750  1.00 50.00           O  
ATOM   4894  N   PHE P 306     271.707 238.017 344.289  1.00 50.00           N  
ATOM   4895  CA  PHE P 306     271.226 238.554 345.566  1.00 50.00           C  
ATOM   4896  CB  PHE P 306     272.014 237.963 346.745  1.00 50.00           C  
ATOM   4897  CG  PHE P 306     273.490 238.214 346.675  1.00 50.00           C  
ATOM   4898  CD1 PHE P 306     274.323 237.336 345.984  1.00 50.00           C  
ATOM   4899  CE1 PHE P 306     275.690 237.551 345.918  1.00 50.00           C  
ATOM   4900  CZ  PHE P 306     276.235 238.655 346.534  1.00 50.00           C  
ATOM   4901  CE2 PHE P 306     275.415 239.538 347.226  1.00 50.00           C  
ATOM   4902  CD2 PHE P 306     274.049 239.324 347.292  1.00 50.00           C  
ATOM   4903  C   PHE P 306     271.339 240.070 345.567  1.00 50.00           C  
ATOM   4904  O   PHE P 306     272.139 240.644 344.823  1.00 50.00           O  
ATOM   4905  N   ASN P 307     270.545 240.711 346.419  1.00 50.00           N  
ATOM   4906  CA  ASN P 307     270.616 242.152 346.613  1.00 50.00           C  
ATOM   4907  CB  ASN P 307     269.251 242.700 347.044  1.00 50.00           C  
ATOM   4908  CG  ASN P 307     269.091 244.183 346.756  1.00 50.00           C  
ATOM   4909  OD1 ASN P 307     270.063 244.894 346.504  1.00 50.00           O  
ATOM   4910  ND2 ASN P 307     267.851 244.652 346.774  1.00 50.00           N  
ATOM   4911  C   ASN P 307     271.714 242.470 347.635  1.00 50.00           C  
ATOM   4912  O   ASN P 307     272.676 243.159 347.315  1.00 50.00           O  
ATOM   4913  N   GLN P 308     271.558 241.975 348.859  1.00 50.00           N  
ATOM   4914  CA  GLN P 308     272.611 242.031 349.878  1.00 50.00           C  
ATOM   4915  CB  GLN P 308     272.373 243.154 350.897  1.00 50.00           C  
ATOM   4916  CG  GLN P 308     272.732 244.541 350.401  1.00 50.00           C  
ATOM   4917  CD  GLN P 308     272.689 245.576 351.504  1.00 50.00           C  
ATOM   4918  OE1 GLN P 308     271.653 245.768 352.136  1.00 50.00           O  
ATOM   4919  NE2 GLN P 308     273.811 246.258 351.734  1.00 50.00           N  
ATOM   4920  C   GLN P 308     272.673 240.691 350.588  1.00 50.00           C  
ATOM   4921  O   GLN P 308     271.665 239.985 350.683  1.00 50.00           O  
ATOM   4922  N   VAL P 309     273.859 240.356 351.084  1.00 50.00           N  
ATOM   4923  CA  VAL P 309     274.104 239.068 351.719  1.00 50.00           C  
ATOM   4924  CB  VAL P 309     274.993 238.146 350.848  1.00 50.00           C  
ATOM   4925  CG1 VAL P 309     276.316 238.812 350.496  1.00 50.00           C  
ATOM   4926  CG2 VAL P 309     275.252 236.803 351.518  1.00 50.00           C  
ATOM   4927  C   VAL P 309     274.738 239.285 353.080  1.00 50.00           C  
ATOM   4928  O   VAL P 309     275.596 240.169 353.245  1.00 50.00           O  
ATOM   4929  N   ILE P 310     274.313 238.460 354.035  1.00 50.00           N  
ATOM   4930  CA  ILE P 310     274.919 238.423 355.364  1.00 50.00           C  
ATOM   4931  CB  ILE P 310     273.897 238.741 356.482  1.00 50.00           C  
ATOM   4932  CG1 ILE P 310     274.579 238.747 357.857  1.00 50.00           C  
ATOM   4933  CD1 ILE P 310     275.475 239.945 358.084  1.00 50.00           C  
ATOM   4934  CG2 ILE P 310     272.698 237.792 356.469  1.00 50.00           C  
ATOM   4935  C   ILE P 310     275.549 237.044 355.533  1.00 50.00           C  
ATOM   4936  O   ILE P 310     274.921 236.028 355.223  1.00 50.00           O  
ATOM   4937  N   ILE P 311     276.787 237.019 356.015  1.00 50.00           N  
ATOM   4938  CA  ILE P 311     277.546 235.778 356.161  1.00 50.00           C
[truncated: 1,534,550 more chars]
